# Supplementary material for: 2-Amino-5-methyl­pyridinium 3-hy­droxy­pyridine-2-carboxyl­ate
Source: Acta Crystallogr Sect E Struct Rep Online. 2013 Jun 19;69(Pt 7):o1118–9. doi: 10.1107/S1600536813016322 (PMC3770389; doi:10.1107/S1600536813016322)
Supplement: Supplementary file 1 [file e-69-o1118-sup1.cif]

##############################################################################
#                                                                            #
# This CIF contains the data in a paper accepted for publication in          #
# Acta Crystallographica Section E. It conforms to the requirements of       #
# Notes for Authors for Acta Crystallographica Section E, and has been       #
# peer reviewed under the auspices of the IUCr Commission on Journals.       #
#                                                                            #
# Full details of the Crystallographic Information File format               #
# are given in the paper "The Crystallographic Information File (CIF):       #
# a New Standard Archive File for Crystallography" by S. R. Hall, F. H.      #
# Allen and I. D. Brown [Acta Cryst. (1991), A47, 655-685].                  #
#                                                                            #
# The current version of the core CIF dictionary is obtainable from          #
# ftp://ftp.iucr.org/pub/cif_core.dic.                                       #
#                                                                            #
# Software is freely available for graphical display of the structure(s)     #
# in this CIF. For information consult the CIF software page                 #
# http://www.iucr.org/resources/cif/software.                                #
#                                                                            #
# This file may be used for bona fide research purposes within the           #
# scientific community so long as proper attribution is given to the journal # 
# article from which it was obtained.                                        #
#                                                                            #
##############################################################################
data_global
_audit_creation_method     'form.cif (version 2.0)'
_journal_data_validation_number     ?
_journal_date_recd_electronic     2013-06-06
_journal_date_accepted     2013-06-12
_journal_name_full     'Acta Crystallographica, Section E'
_journal_year     2013
_journal_volume     69
_journal_issue      7
_journal_page_first     o1118
_journal_page_last     o1119
_journal_paper_category     QO
_journal_paper_doi     10.1107/S1600536813016322
_journal_coeditor_code     IS5281
_publ_contact_author_name     'Ibrahim Abdul Razak'
_publ_contact_author_address
;
      School of Physics
      Universiti Sains Malaysia
      11800 USM, Penang
      MALAYSIA
;
_publ_contact_author_email     'arazaki@usm.my'
_publ_contact_author_fax     '604 6579150'
_publ_contact_author_phone     '604 6535306'
_publ_section_title
;
2-Amino-5-methylpyridinium 3-hydroxypyridine-2-carboxylate
;
loop_
    _publ_author_name
    _publ_author_footnote
    _publ_author_address
    'Abbas Farhadikoutenaei' ?
;
School of Physics
Universiti Sains Malaysia
11800 USM, Penang
Malaysia
Department of Physics
Faculty of Science
University of Mazandaran
Babolsar
Iran
;
    'Kaliyaperumal Thanigaimani' ?
;
School of Physics
Universiti Sains Malaysia
11800 USM, Penang
Malaysia
;
    'Suhana Arshad' ?
;
School of Physics
Universiti Sains Malaysia
11800 USM, Penang
Malaysia
;
    'Ibrahim Abdul Razak'
;
Thomson Reuters ResearcherID: A-5599-2009.
;
;
School of Physics
Universiti Sains Malaysia
11800 USM, Penang
Malaysia
;
data_I
_audit_creation_method     SHELXL-97
_chemical_name_systematic
;
2-Amino-5-methylpyridinium 3-hydroxypyridine-2-carboxylate
;
_chemical_name_common     ?
_chemical_formula_moiety     'C6 H9 N2 +, C6 H4 N O3 -'
_chemical_formula_sum     'C12 H13 N3 O3'
_chemical_formula_iupac     'C6 H9 N2 +, C6 H4 N O3 -'
_chemical_formula_weight     247.25
_chemical_melting_point     ?
_symmetry_cell_setting     monoclinic
_symmetry_space_group_name_H-M     'P 21/c'
_symmetry_space_group_name_Hall     '-P 2ybc'
loop_
    _symmetry_equiv_pos_as_xyz
    'x, y, z'
    '-x, y+1/2, -z+1/2'
    '-x, -y, -z'
    'x, -y-1/2, z-1/2'
_cell_length_a     7.3443(4)
_cell_length_b     16.4321(9)
_cell_length_c     10.8235(5)
_cell_angle_alpha     90.00
_cell_angle_beta     118.250(3)
_cell_angle_gamma     90.00
_cell_volume     1150.62(10)
_cell_formula_units_Z     4
_cell_measurement_reflns_used     8234
_cell_measurement_theta_min     2.47
_cell_measurement_theta_max     32.61
_cell_measurement_temperature     100.0(10)
_exptl_crystal_description     'block'
_exptl_crystal_colour     'colourless'
_exptl_crystal_size_max     0.58
_exptl_crystal_size_mid     0.29
_exptl_crystal_size_min     0.16
_exptl_crystal_density_diffrn     1.427
_exptl_crystal_density_meas     ?
_exptl_crystal_density_method     'not measured'
_exptl_crystal_F_000     520
_exptl_absorpt_coefficient_mu     0.105
_exptl_absorpt_correction_type     multi-scan
_exptl_absorpt_process_details     '(<i>SADABS</i>; Bruker, 2009)'
_exptl_absorpt_correction_T_min     0.9416
_exptl_absorpt_correction_T_max     0.9836
_exptl_special_details
;
The crystal was placed in the cold stream of an Oxford Cryosystems Cobra
open-flow nitrogen cryostat (Cosier & Glazer, 1986) operating at 100.0 (1) K.
;
_diffrn_ambient_temperature     100.0(10)
_diffrn_radiation_type     MoK\a
_diffrn_radiation_wavelength     0.71073
_diffrn_radiation_source     'fine-focus sealed tube'
_diffrn_radiation_monochromator     graphite
_diffrn_measurement_device_type
;
Bruker SMART APEXII DUO CCD area-detector
;
_diffrn_measurement_method     '\f and \w scans'
_diffrn_detector_area_resol_mean     ?
_diffrn_reflns_number     15996
_diffrn_reflns_av_R_equivalents     0.0196
_diffrn_reflns_av_sigmaI/netI     0.0194
_diffrn_reflns_theta_min     2.47
_diffrn_reflns_theta_max     32.63
_diffrn_reflns_theta_full     32.63
_diffrn_measured_fraction_theta_max     0.982
_diffrn_measured_fraction_theta_full     0.982
_diffrn_reflns_limit_h_min     -11
_diffrn_reflns_limit_h_max     9
_diffrn_reflns_limit_k_min     -24
_diffrn_reflns_limit_k_max     24
_diffrn_reflns_limit_l_min     -16
_diffrn_reflns_limit_l_max     16
_diffrn_standards_number     0
_diffrn_standards_interval_count     .
_diffrn_standards_interval_time     .
_diffrn_standards_decay_%     ?
_refine_special_details
;
Refinement of <i>F</i>^2^ against ALL reflections. The weighted <i>R</i>-factor
<i>wR</i> and goodness of fit <i>S</i> are based on <i>F</i>^2^, conventional
<i>R</i>-factors <i>R</i> are based on <i>F</i>, with <i>F</i> set to zero for
negative <i>F</i>^2^. The threshold expression of <i>F</i>^2^ >
\s(<i>F</i>^2^) is used only for calculating <i>R</i>-factors(gt) <i>etc</i>.
and is not relevant to the choice of reflections for refinement.
<i>R</i>-factors based on <i>F</i>^2^ are statistically about twice as large
as those based on <i>F</i>, and <i>R</i>- factors based on ALL data will be
even larger.
;
_reflns_number_total     4132
_reflns_number_gt     3596
_reflns_threshold_expression     I>2\s(I)
_refine_ls_structure_factor_coef     Fsqd
_refine_ls_matrix_type     full
_refine_ls_R_factor_all     0.0415
_refine_ls_R_factor_gt     0.0363
_refine_ls_wR_factor_gt     0.1087
_refine_ls_wR_factor_ref     0.1148
_refine_ls_goodness_of_fit_ref     1.036
_refine_ls_restrained_S_all     1.036
_refine_ls_number_reflns     4132
_refine_ls_number_parameters     180
_refine_ls_number_restraints     0
_refine_ls_hydrogen_treatment     mixed
_refine_ls_weighting_scheme     calc
_refine_ls_weighting_details
         'calc w=1/[\s^2^(Fo^2^)+(0.0686P)^2^+0.2463P] where P=(Fo^2^+2Fc^2^)/3'
_atom_sites_solution_hydrogens     geom
_atom_sites_solution_primary     direct
_atom_sites_solution_secondary     difmap
_refine_ls_shift/su_max     0.001
_refine_ls_shift/su_mean     0.000
_refine_diff_density_max     0.472
_refine_diff_density_min     -0.219
_refine_ls_extinction_method     none
_refine_ls_extinction_coef     ?
loop_
    _atom_type_symbol
    _atom_type_description
    _atom_type_scat_dispersion_real
    _atom_type_scat_dispersion_imag
    _atom_type_scat_source
    'C' 'C' 0.0033 0.0016
                         'International Tables Vol C Tables 4.2.6.8 and 6.1.1.4'
    'H' 'H' 0.0000 0.0000
                         'International Tables Vol C Tables 4.2.6.8 and 6.1.1.4'
    'N' 'N' 0.0061 0.0033
                         'International Tables Vol C Tables 4.2.6.8 and 6.1.1.4'
    'O' 'O' 0.0106 0.0060
                         'International Tables Vol C Tables 4.2.6.8 and 6.1.1.4'
_computing_data_collection     'APEX2 (Bruker, 2009)'
_computing_cell_refinement     'SAINT (Bruker, 2009)'
_computing_data_reduction     'SAINT (Bruker, 2009)'
_computing_structure_solution     'SHELXTL (Sheldrick, 2008)'
_computing_structure_refinement     'SHELXTL (Sheldrick, 2008)'
_computing_molecular_graphics     'SHELXTL (Sheldrick, 2008)'
_computing_publication_material
;
SHELXTL (Sheldrick, 2008) and PLATON (Spek, 2009)
;
loop_
    _atom_site_type_symbol
    _atom_site_label
    _atom_site_fract_x
    _atom_site_fract_y
    _atom_site_fract_z
    _atom_site_U_iso_or_equiv
    _atom_site_adp_type
    _atom_site_calc_flag
    _atom_site_refinement_flags
    _atom_site_occupancy
    _atom_site_symmetry_multiplicity
    _atom_site_disorder_assembly
    _atom_site_disorder_group
    O O1 0.38403(10) 0.83927(4) 0.52572(6) 0.02228(14) Uani d . 1 1 . .
    O O2 0.41088(9) 0.89008(4) 0.31488(7) 0.01954(13) Uani d . 1 1 . .
    O O3 0.12614(10) 0.90599(4) 0.10825(6) 0.01974(13) Uani d . 1 1 . .
    N N1 -0.10602(10) 0.82189(4) 0.20289(7) 0.01502(13) Uani d . 1 1 . .
    C C1 -0.22027(12) 0.78730(5) 0.25475(8) 0.01684(14) Uani d . 1 1 . .
    H H1A -0.3598 0.7738 0.1920 0.020 Uiso calc R 1 1 . .
    C C2 -0.14303(13) 0.77021(4) 0.39745(8) 0.01669(14) Uani d . 1 1 . .
    H H2A -0.2297 0.7465 0.4307 0.020 Uiso calc R 1 1 . .
    C C3 0.06046(13) 0.78818(4) 0.48931(8) 0.01635(14) Uani d . 1 1 . .
    H H3A 0.1159 0.7773 0.5867 0.020 Uiso calc R 1 1 . .
    C C4 0.18388(12) 0.82274(4) 0.43669(8) 0.01437(14) Uani d . 1 1 . .
    C C5 0.09352(11) 0.83951(4) 0.29191(7) 0.01291(13) Uani d . 1 1 . .
    C C6 0.21674(12) 0.88142(4) 0.23125(8) 0.01460(14) Uani d . 1 1 . .
    N N2 0.39598(10) 0.50115(4) 0.27137(7) 0.01444(13) Uani d . 1 1 . .
    N N3 0.70889(12) 0.55236(5) 0.44004(8) 0.02005(14) Uani d . 1 1 . .
    C C7 0.50370(12) 0.55708(4) 0.37131(8) 0.01518(14) Uani d . 1 1 . .
    C C8 0.38865(14) 0.61797(5) 0.39723(8) 0.01833(15) Uani d . 1 1 . .
    H H8A 0.4581 0.6590 0.4655 0.022 Uiso calc R 1 1 . .
    C C9 0.17762(14) 0.61731(5) 0.32352(9) 0.01811(15) Uani d . 1 1 . .
    H H9A 0.1020 0.6576 0.3431 0.022 Uiso calc R 1 1 . .
    C C10 0.06826(12) 0.55828(4) 0.21858(8) 0.01489(14) Uani d . 1 1 . .
    C C11 0.18508(12) 0.50126(4) 0.19649(8) 0.01427(14) Uani d . 1 1 . .
    H H11A 0.1179 0.4606 0.1272 0.017 Uiso calc R 1 1 . .
    C C12 -0.16380(13) 0.56034(5) 0.13631(9) 0.01984(16) Uani d . 1 1 . .
    H H12A -0.2134 0.5109 0.0793 0.030 Uiso calc R 1 1 . .
    H H12B -0.2072 0.6082 0.0750 0.030 Uiso calc R 1 1 . .
    H H12C -0.2220 0.5633 0.2011 0.030 Uiso calc R 1 1 . .
    H H2N3 0.766(2) 0.5071(9) 0.4311(15) 0.030(3) Uiso d . 1 1 . .
    H H1N3 0.779(2) 0.5866(8) 0.5053(15) 0.029(3) Uiso d . 1 1 . .
    H H1O1 0.437(3) 0.8585(12) 0.469(2) 0.058(5) Uiso d . 1 1 . .
    H H1N2 0.465(2) 0.4611(9) 0.2494(15) 0.036(4) Uiso d . 1 1 . .
loop_
    _atom_site_aniso_label
    _atom_site_aniso_U_11
    _atom_site_aniso_U_22
    _atom_site_aniso_U_33
    _atom_site_aniso_U_12
    _atom_site_aniso_U_13
    _atom_site_aniso_U_23
    O1 0.0138(3) 0.0296(3) 0.0167(3) -0.0022(2) 0.0017(2) 0.0055(2)
    O2 0.0115(3) 0.0238(3) 0.0219(3) -0.0005(2) 0.0067(2) 0.0054(2)
    O3 0.0173(3) 0.0264(3) 0.0151(3) -0.0030(2) 0.0073(2) 0.0024(2)
    N1 0.0137(3) 0.0162(3) 0.0150(3) -0.0018(2) 0.0067(2) -0.0012(2)
    C1 0.0144(3) 0.0181(3) 0.0183(3) -0.0032(2) 0.0080(3) -0.0014(2)
    C2 0.0187(3) 0.0156(3) 0.0190(3) -0.0011(3) 0.0116(3) 0.0000(2)
    C3 0.0202(4) 0.0150(3) 0.0148(3) 0.0006(2) 0.0090(3) 0.0010(2)
    C4 0.0136(3) 0.0139(3) 0.0139(3) 0.0007(2) 0.0050(3) 0.0007(2)
    C5 0.0123(3) 0.0130(3) 0.0136(3) 0.0005(2) 0.0063(3) 0.0003(2)
    C6 0.0135(3) 0.0148(3) 0.0165(3) -0.0001(2) 0.0079(3) -0.0001(2)
    N2 0.0137(3) 0.0146(3) 0.0148(3) 0.0010(2) 0.0066(2) -0.0013(2)
    N3 0.0148(3) 0.0217(3) 0.0187(3) -0.0003(2) 0.0039(3) -0.0020(2)
    C7 0.0162(3) 0.0151(3) 0.0130(3) -0.0005(2) 0.0058(3) 0.0006(2)
    C8 0.0217(4) 0.0153(3) 0.0162(3) 0.0011(3) 0.0076(3) -0.0024(2)
    C9 0.0216(4) 0.0155(3) 0.0185(3) 0.0044(3) 0.0105(3) 0.0004(2)
    C10 0.0154(3) 0.0150(3) 0.0153(3) 0.0023(2) 0.0082(3) 0.0028(2)
    C11 0.0141(3) 0.0147(3) 0.0141(3) -0.0003(2) 0.0067(3) -0.0001(2)
    C12 0.0152(3) 0.0223(3) 0.0230(4) 0.0034(3) 0.0098(3) 0.0051(3)
_geom_special_details
;
All e.s.d.'s (except the e.s.d. in the dihedral angle between two l.s. planes)
are estimated using the full covariance matrix. The cell e.s.d.'s are taken
into account individually in the estimation of e.s.d.'s in distances, angles
and torsion angles; correlations between e.s.d.'s in cell parameters are only
used when they are defined by crystal symmetry. An approximate (isotropic)
treatment of cell e.s.d.'s is used for estimating e.s.d.'s involving l.s.
planes.
;
loop_
    _geom_bond_atom_site_label_1
    _geom_bond_atom_site_label_2
    _geom_bond_site_symmetry_2
    _geom_bond_distance
    _geom_bond_publ_flag
    O1 C4 . 1.3499(9) ?
    O1 H1O1 . 0.926(19) ?
    O2 C6 . 1.2848(9) ?
    O3 C6 . 1.2408(9) ?
    N1 C1 . 1.3372(10) ?
    N1 C5 . 1.3502(10) ?
    C1 C2 . 1.3989(11) ?
    C1 H1A . 0.9500 ?
    C2 C3 . 1.3793(11) ?
    C2 H2A . 0.9500 ?
    C3 C4 . 1.3990(11) ?
    C3 H3A . 0.9500 ?
    C4 C5 . 1.4098(10) ?
    C5 C6 . 1.5122(10) ?
    N2 C7 . 1.3529(10) ?
    N2 C11 . 1.3666(10) ?
    N2 H1N2 . 0.927(15) ?
    N3 C7 . 1.3301(10) ?
    N3 H2N3 . 0.883(15) ?
    N3 H1N3 . 0.859(14) ?
    C7 C8 . 1.4207(11) ?
    C8 C9 . 1.3668(12) ?
    C8 H8A . 0.9500 ?
    C9 C10 . 1.4187(11) ?
    C9 H9A . 0.9500 ?
    C10 C11 . 1.3657(10) ?
    C10 C12 . 1.5040(11) ?
    C11 H11A . 0.9500 ?
    C12 H12A . 0.9800 ?
    C12 H12B . 0.9800 ?
    C12 H12C . 0.9800 ?
loop_
    _geom_angle_atom_site_label_1
    _geom_angle_atom_site_label_2
    _geom_angle_atom_site_label_3
    _geom_angle_site_symmetry_1
    _geom_angle_site_symmetry_3
    _geom_angle
    _geom_angle_publ_flag
    C4 O1 H1O1 . . 104.5(12) ?
    C1 N1 C5 . . 118.45(6) ?
    N1 C1 C2 . . 122.80(7) ?
    N1 C1 H1A . . 118.6 ?
    C2 C1 H1A . . 118.6 ?
    C3 C2 C1 . . 119.19(7) ?
    C3 C2 H2A . . 120.4 ?
    C1 C2 H2A . . 120.4 ?
    C2 C3 C4 . . 118.90(7) ?
    C2 C3 H3A . . 120.6 ?
    C4 C3 H3A . . 120.6 ?
    O1 C4 C3 . . 119.18(7) ?
    O1 C4 C5 . . 122.33(7) ?
    C3 C4 C5 . . 118.49(7) ?
    N1 C5 C4 . . 122.15(7) ?
    N1 C5 C6 . . 117.28(6) ?
    C4 C5 C6 . . 120.53(7) ?
    O3 C6 O2 . . 124.93(7) ?
    O3 C6 C5 . . 119.13(7) ?
    O2 C6 C5 . . 115.92(6) ?
    C7 N2 C11 . . 122.89(6) ?
    C7 N2 H1N2 . . 120.2(9) ?
    C11 N2 H1N2 . . 116.9(9) ?
    C7 N3 H2N3 . . 117.5(9) ?
    C7 N3 H1N3 . . 120.3(10) ?
    H2N3 N3 H1N3 . . 120.5(13) ?
    N3 C7 N2 . . 119.11(7) ?
    N3 C7 C8 . . 123.57(7) ?
    N2 C7 C8 . . 117.32(7) ?
    C9 C8 C7 . . 119.69(7) ?
    C9 C8 H8A . . 120.2 ?
    C7 C8 H8A . . 120.2 ?
    C8 C9 C10 . . 121.91(7) ?
    C8 C9 H9A . . 119.0 ?
    C10 C9 H9A . . 119.0 ?
    C11 C10 C9 . . 116.40(7) ?
    C11 C10 C12 . . 122.79(7) ?
    C9 C10 C12 . . 120.80(7) ?
    C10 C11 N2 . . 121.78(7) ?
    C10 C11 H11A . . 119.1 ?
    N2 C11 H11A . . 119.1 ?
    C10 C12 H12A . . 109.5 ?
    C10 C12 H12B . . 109.5 ?
    H12A C12 H12B . . 109.5 ?
    C10 C12 H12C . . 109.5 ?
    H12A C12 H12C . . 109.5 ?
    H12B C12 H12C . . 109.5 ?
loop_
    _geom_torsion_atom_site_label_1
    _geom_torsion_atom_site_label_2
    _geom_torsion_atom_site_label_3
    _geom_torsion_atom_site_label_4
    _geom_torsion_site_symmetry_1
    _geom_torsion_site_symmetry_2
    _geom_torsion_site_symmetry_3
    _geom_torsion_site_symmetry_4
    _geom_torsion
    _geom_torsion_publ_flag
    C5 N1 C1 C2 . . . . 1.36(11) ?
    N1 C1 C2 C3 . . . . -1.19(12) ?
    C1 C2 C3 C4 . . . . -0.26(11) ?
    C2 C3 C4 O1 . . . . -178.95(7) ?
    C2 C3 C4 C5 . . . . 1.41(11) ?
    C1 N1 C5 C4 . . . . -0.11(11) ?
    C1 N1 C5 C6 . . . . -177.80(6) ?
    O1 C4 C5 N1 . . . . 179.10(7) ?
    C3 C4 C5 N1 . . . . -1.28(11) ?
    O1 C4 C5 C6 . . . . -3.29(11) ?
    C3 C4 C5 C6 . . . . 176.34(6) ?
    N1 C5 C6 O3 . . . . 8.08(10) ?
    C4 C5 C6 O3 . . . . -169.65(7) ?
    N1 C5 C6 O2 . . . . -173.26(6) ?
    C4 C5 C6 O2 . . . . 9.01(10) ?
    C11 N2 C7 N3 . . . . 179.59(7) ?
    C11 N2 C7 C8 . . . . -0.11(11) ?
    N3 C7 C8 C9 . . . . -178.71(7) ?
    N2 C7 C8 C9 . . . . 0.97(11) ?
    C7 C8 C9 C10 . . . . -1.42(12) ?
    C8 C9 C10 C11 . . . . 0.95(11) ?
    C8 C9 C10 C12 . . . . -178.32(7) ?
    C9 C10 C11 N2 . . . . -0.06(11) ?
    C12 C10 C11 N2 . . . . 179.19(6) ?
    C7 N2 C11 C10 . . . . -0.35(11) ?
loop_
    _geom_hbond_atom_site_label_D
    _geom_hbond_atom_site_label_H
    _geom_hbond_atom_site_label_A
    _geom_hbond_site_symmetry_A
    _geom_hbond_distance_DH
    _geom_hbond_distance_HA
    _geom_hbond_distance_DA
    _geom_hbond_angle_DHA
    _geom_hbond_publ_flag
    O1 H1O1 O2 . 0.93(2) 1.66(2) 2.5239(10) 152(2) yes
    N3 H2N3 O3 2_645 0.885(15) 1.969(15) 2.8504(11) 174.0(14) yes
    N3 H1N3 O3 4_676 0.859(14) 2.248(15) 2.8093(10) 123.0(12) yes
    N3 H1N3 N1 4_676 0.859(14) 2.416(14) 3.2481(10) 163.2(13) yes
    N2 H1N2 O2 2_645 0.943(16) 1.796(16) 2.7327(10) 171.4(13) yes
    C9 H9A Cg1 1_555 0.9500 2.59 3.4702(10) 154 yes
    C11 H11A Cg1 2_545 0.9500 2.71 3.3956(8) 130 yes
_iucr_refine_instructions_details
;
TITL mo_kta47a_0m in P2(1)/c (100K)
CELL  0.71073    7.3443   16.4321   10.8235    90.000   118.250    90.000
ZERR  4           0.0004    0.0009    0.0005     0.000     0.003     0.000
LATT   1
SYMM             - X ,    0.50000 + Y ,    0.50000 - Z
SFAC C H N O
UNIT 48 52 12 12
SIZE 0.579 0.291 0.158
TEMP -173.000
OMIT 2 4 1
OMIT 2 1 5
OMIT 1 0 2
OMIT 3 3 4
OMIT 1 6 0
EQIV $1 1+x, 3/2-y, 1/2+z
HTAB N3 O3_$1
EQIV $2 1+x, 3/2-y, 1/2+z
HTAB N3 N1_$2
L.S. 10
BOND $H
FMAP 2 1 60
PLAN 20
ACTA
CONF
WGHT    0.068600    0.246300
FVAR       0.71994
O1    4    0.384030    0.839268    0.525722    11.00000    0.01380    0.02963 =
         0.01665    0.00552    0.00168   -0.00219
O2    4    0.410880    0.890085    0.314885    11.00000    0.01146    0.02384 =
         0.02188    0.00544    0.00671   -0.00052
O3    4    0.126138    0.905994    0.108254    11.00000    0.01729    0.02638 =
         0.01508    0.00235    0.00729   -0.00303
N1    3   -0.106019    0.821892    0.202889    11.00000    0.01365    0.01624 =
         0.01504   -0.00117    0.00669   -0.00176
C1    1   -0.220272    0.787301    0.254746    11.00000    0.01443    0.01814 =
         0.01827   -0.00137    0.00799   -0.00320
AFIX  43
H1A   2   -0.359845    0.773756    0.192003    11.00000   -1.20000
AFIX   0
C2    1   -0.143030    0.770209    0.397450    11.00000    0.01872    0.01561 =
         0.01895   -0.00003    0.01155   -0.00108
AFIX  43
H2A   2   -0.229660    0.746514    0.430689    11.00000   -1.20000
AFIX   0
C3    1    0.060455    0.788182    0.489307    11.00000    0.02020    0.01501 =
         0.01478    0.00100    0.00905    0.00057
AFIX  43
H3A   2    0.115870    0.777274    0.586682    11.00000   -1.20000
AFIX   0
C4    1    0.183880    0.822743    0.436689    11.00000    0.01356    0.01385 =
         0.01392    0.00074    0.00503    0.00067
C5    1    0.093521    0.839511    0.291906    11.00000    0.01235    0.01297 =
         0.01365    0.00027    0.00634    0.00052
C6    1    0.216742    0.881420    0.231250    11.00000    0.01348    0.01480 =
         0.01648   -0.00006    0.00786   -0.00005
N2    3    0.395979    0.501153    0.271374    11.00000    0.01371    0.01465 =
         0.01481   -0.00127    0.00662    0.00102
N3    3    0.708892    0.552363    0.440036    11.00000    0.01484    0.02170 =
         0.01867   -0.00196    0.00388   -0.00030
C7    1    0.503704    0.557079    0.371313    11.00000    0.01615    0.01507 =
         0.01301    0.00063    0.00584   -0.00054
C8    1    0.388648    0.617974    0.397231    11.00000    0.02173    0.01535 =
         0.01621   -0.00244    0.00759    0.00113
AFIX  43
H8A   2    0.458057    0.658958    0.465470    11.00000   -1.20000
AFIX   0
C9    1    0.177620    0.617313    0.323521    11.00000    0.02164    0.01548 =
         0.01848    0.00042    0.01053    0.00440
AFIX  43
H9A   2    0.101982    0.657555    0.343128    11.00000   -1.20000
AFIX   0
C10   1    0.068256    0.558276    0.218581    11.00000    0.01542    0.01505 =
         0.01531    0.00278    0.00818    0.00230
C11   1    0.185079    0.501264    0.196494    11.00000    0.01408    0.01466 =
         0.01414   -0.00011    0.00673   -0.00030
AFIX  43
H11A  2    0.117918    0.460581    0.127200    11.00000   -1.20000
AFIX   0
C12   1   -0.163801    0.560342    0.136314    11.00000    0.01523    0.02225 =
         0.02300    0.00515    0.00982    0.00338
AFIX 137
H12A  2   -0.213389    0.510919    0.079283    11.00000   -1.50000
H12B  2   -0.207213    0.608191    0.074961    11.00000   -1.50000
H12C  2   -0.222007    0.563262    0.201095    11.00000   -1.50000
AFIX   0
H2N3  2    0.766476    0.507109    0.431122    11.00000    0.03018
H1N3  2    0.779456    0.586612    0.505295    11.00000    0.02887
H1O1  2    0.436853    0.858477    0.468711    11.00000    0.05845
H1N2  2    0.464909    0.461070    0.249442    11.00000    0.03627
HKLF 4 1 -1.0000  0.0000  0.0000  0.0000 -1.0000  0.0000  1.0000  0.0000  1.0000
REM  mo_kta47a_0m in P2(1)/c (100K)
REM R1 =  0.0363 for   3596 Fo > 4sig(Fo)  and  0.0415 for all   4132 data
REM    180 parameters refined using      0 restraints
END
WGHT      0.0686      0.2463
REM Highest difference peak  0.472,  deepest hole -0.219,  1-sigma level  0.055
Q1    1  -0.0423  0.7776  0.4414  11.00000  0.05    0.47
Q2    1   0.2938  0.5012  0.2398  11.00000  0.05    0.44
Q3    1   0.1534  0.8590  0.2628  11.00000  0.05    0.43
Q4    1   0.1283  0.5822  0.2749  11.00000  0.05    0.41
Q5    1   0.1210  0.8049  0.4606  11.00000  0.05    0.41
Q6    1   0.2833  0.6158  0.3556  11.00000  0.05    0.40
Q7    1   0.1326  0.5361  0.2032  11.00000  0.05    0.39
Q8    1  -0.0423  0.5569  0.1789  11.00000  0.05    0.38
Q9    1  -0.1787  0.7781  0.3253  11.00000  0.05    0.38
Q10   1   0.1457  0.8268  0.3588  11.00000  0.05    0.36
Q11   1   0.4359  0.5859  0.3882  11.00000  0.05    0.36
Q12   1   0.4445  0.5252  0.3213  11.00000  0.05    0.34
Q13   1   0.6077  0.5574  0.3999  11.00000  0.05    0.34
Q14   1  -0.1614  0.8021  0.2281  11.00000  0.05    0.32
Q15   1  -0.0069  0.8335  0.2574  11.00000  0.05    0.31
Q16   1   0.3201  0.8836  0.2666  11.00000  0.05    0.30
Q17   1   0.2849  0.8335  0.4823  11.00000  0.05    0.28
Q18   1   0.1623  0.8883  0.1609  11.00000  0.05    0.21
Q19   1  -0.1525  0.8369  0.1406  11.00000  0.05    0.19
Q20   1   0.0276  0.8959  0.0793  11.00000  0.05    0.19
;
