# Supplementary material for: 2-Amino-5-methyl­pyridinium 3-hy­droxy­pyridine-2-carboxyl­ate
Source: Acta Crystallogr Sect E Struct Rep Online. 2013 Jun 19;69(Pt 7):o1118–9. doi: 10.1107/S1600536813016322 (PMC3770389; doi:10.1107/S1600536813016322)
Supplement: Supplementary file 2 [file e-69-o1118-Isup2.hkl]

# 
# h,k,l, Fc-squared, Fo-squared, sigma(Fo-squared) and status flag 
# 
data_I
_shelx_title ' mo_kta47a_0m in P2(1)/c (100K)' 
_shelx_refln_list_code          4 
_shelx_F_calc_maximum      141.33 
_exptl_crystal_F_000       520.00 
_reflns_d_resolution_high  0.6591 
 
loop_ 
 _symmetry_equiv_pos_as_xyz 
 'x, y, z' 
 '-x, y+1/2, -z+1/2' 
 '-x, -y, -z' 
 'x, -y-1/2, z-1/2' 
 
_cell_length_a     7.3443 
_cell_length_b    16.4321 
_cell_length_c    10.8235 
_cell_angle_alpha  90.000 
_cell_angle_beta  118.250 
_cell_angle_gamma  90.000 
 
_shelx_F_squared_multiplier     1.000 
 
loop_ 
 _refln_index_h 
 _refln_index_k 
 _refln_index_l 
 _refln_F_squared_calc 
 _refln_F_squared_meas 
 _refln_F_squared_sigma 
 _refln_observed_status 
   1   0   0     2062.58     2112.59     32.22 o 
   2   0   0      782.11      758.48     11.94 o 
   3   0   0     4799.84     4031.81     86.28 o 
   4   0   0     3515.75     3887.35     58.98 o 
   5   0   0      479.62      490.40      7.10 o 
   6   0   0      181.19      163.29      3.30 o 
   7   0   0       83.87       55.39      1.80 o 
   8   0   0        0.02       -0.51      1.05 o 
   1   1   0     1648.08     1695.86     16.20 o 
   2   1   0      378.47      412.85      4.76 o 
   3   1   0     2962.77     2961.27    165.98 o 
   4   1   0       65.22       71.34      1.26 o 
   5   1   0        9.66        5.36      0.45 o 
   6   1   0      463.89      387.71      4.29 o 
   7   1   0       12.80       15.06      0.77 o 
   8   1   0       18.18       19.72      1.66 o 
   1   2   0     2834.67     2784.04     90.56 o 
   2   2   0       12.06       13.79      0.39 o 
   3   2   0        8.11        4.40      0.44 o 
   4   2   0       71.42       82.77      1.39 o 
   5   2   0        7.56        5.90      0.48 o 
   6   2   0       60.66       45.75      1.07 o 
   7   2   0       45.09       45.63      1.16 o 
   8   2   0       11.75       12.69      1.38 o 
   1   3   0     3839.68     3776.81    265.61 o 
   2   3   0      251.09      264.52      3.22 o 
   3   3   0     1675.58     1874.43     20.41 o 
   4   3   0      643.64      695.18      7.30 o 
   5   3   0       38.44       42.40      1.16 o 
   6   3   0       77.91       63.64      1.59 o 
   7   3   0      304.98      276.44      3.45 o 
   8   3   0       15.80       17.69      1.60 o 
   9   3   0        1.24        1.72      1.03 o 
   0   4   0     1681.18     1059.30     23.04 o 
   1   4   0      312.67      329.10      4.36 o 
   2   4   0       82.00       85.69      1.83 o 
   3   4   0       17.72       18.99      0.64 o 
   4   4   0      583.63      611.81      6.53 o 
   5   4   0       78.53       76.15      1.45 o 
   6   4   0      114.70      113.29      1.98 o 
   7   4   0        0.11        0.22      0.41 o 
   8   4   0       30.41       29.56      2.60 o 
   9   4   0       23.37       25.21      3.27 o 
   1   5   0     9054.25     8663.39    223.15 o 
   3   5   0       27.21       31.11      0.84 o 
   4   5   0      985.48      975.29      9.99 o 
   5   5   0      202.53      213.57      2.90 o 
   6   5   0       23.15       25.87      0.93 o 
   7   5   0        0.00       -0.06      0.41 o 
   8   5   0       74.12       89.89      3.20 o 
   9   5   0        8.59        9.91      2.07 o 
   0   6   0       58.66       41.44      3.55 o 
   2   6   0        9.31        6.92      0.35 o 
   3   6   0      156.85      144.61      2.61 o 
   4   6   0      246.01      271.61      3.75 o 
   5   6   0      243.75      236.42      3.15 o 
   6   6   0       76.93       77.26      1.82 o 
   7   6   0      122.03      109.61      3.18 o 
   8   6   0        2.67        2.43      0.77 o 
   9   6   0        0.00        0.52      1.25 o 
   1   7   0     1425.47     1520.02     13.24 o 
   2   7   0        0.13        3.12      0.21 o 
   3   7   0       43.86       39.43      1.33 o 
   4   7   0      128.15      135.63      2.28 o 
   5   7   0        1.68        0.49      0.41 o 
   6   7   0       98.66       89.67      2.38 o 
   7   7   0       62.61       58.24      2.01 o 
   8   7   0       15.33       17.96      1.73 o 
   9   7   0        3.21        3.41      1.62 o 
   0   8   0        1.27        3.90      0.46 o 
   1   8   0     1094.88     1187.01     10.43 o 
   2   8   0      203.56      255.66      3.95 o 
   3   8   0        2.36        5.76      0.75 o 
   4   8   0      195.67      164.85     11.33 o 
   5   8   0     1784.44     1783.89     19.96 o 
   6   8   0       23.24       21.49      1.33 o 
   7   8   0       29.37       37.58      2.07 o 
   8   8   0        3.93        1.86      1.06 o 
   9   8   0        2.80        2.25      1.45 o 
   1   9   0       16.25       19.00      0.73 o 
   2   9   0      150.69      143.41      1.85 o 
   3   9   0        9.79       10.98      0.48 o 
   4   9   0       34.46       34.51      1.49 o 
   5   9   0        6.80        6.71      2.18 o 
   6   9   0       65.58       65.74      2.58 o 
   7   9   0       33.53       33.92      2.29 o 
   8   9   0       34.44       32.84      2.34 o 
   9   9   0        4.41        2.70      1.63 o 
   0  10   0      237.07      260.34      3.32 o 
   1  10   0       19.69       17.22      0.44 o 
   2  10   0      104.99      124.63      1.57 o 
   3  10   0      117.66      123.31      1.75 o 
   4  10   0      142.40      141.65      2.80 o 
   5  10   0      867.14      837.31     14.62 o 
   6  10   0       55.48       58.85      3.98 o 
   7  10   0        3.63        3.13      0.91 o 
   8  10   0        3.33        4.65      1.22 o 
   1  11   0      340.03      362.10      3.34 o 
   2  11   0        0.00       -0.09      0.15 o 
   3  11   0        0.30        1.53      0.55 o 
   4  11   0      250.73      236.14      4.59 o 
   5  11   0       20.58       21.29      1.28 o 
   6  11   0        1.77        1.92      1.60 o 
   7  11   0       37.79       39.16      4.40 o 
   8  11   0      165.94      167.80      6.97 o 
   0  12   0        7.82        4.96      0.50 o 
   1  12   0       26.22       27.23      0.62 o 
   2  12   0       30.03       32.01      0.68 o 
   3  12   0       29.45       26.84      0.78 o 
   4  12   0      716.31      702.77     12.67 o 
   5  12   0        6.20        6.89      0.83 o 
   6  12   0        0.00       -0.33      0.55 o 
   7  12   0       31.58       34.30      1.73 o 
   8  12   0       51.04       51.75      3.76 o 
   1  13   0      533.91      562.74      4.77 o 
   2  13   0       17.55       16.11      0.59 o 
   3  13   0       88.98       79.54      1.17 o 
   4  13   0      399.34      397.97      6.42 o 
   5  13   0      162.31      167.13      5.72 o 
   6  13   0       23.54       30.19      3.51 o 
   7  13   0        1.64        2.23      0.95 o 
   8  13   0       50.11       50.16      3.76 o 
   0  14   0        1.94        3.40      0.52 o 
   1  14   0        7.00        8.92      0.44 o 
   2  14   0        5.66        7.05      0.42 o 
   3  14   0       16.75       18.47      0.64 o 
   4  14   0       83.91       77.51      2.23 o 
   5  14   0        0.32        0.10      0.57 o 
   6  14   0        1.84        0.67      0.70 o 
   7  14   0       66.40       67.38      2.43 o 
   8  14   0        5.80        5.70      1.78 o 
   1  15   0       57.50       64.20      1.04 o 
   2  15   0       26.87       26.54      0.71 o 
   3  15   0      110.87      127.83      1.91 o 
   4  15   0      594.22      595.09      7.36 o 
   5  15   0        1.17        2.38      1.21 o 
   6  15   0      343.94      339.45      6.18 o 
   7  15   0       17.52       19.12      1.94 o 
   0  16   0      355.91      351.75      4.73 o 
   1  16   0       72.74       75.64      1.18 o 
   2  16   0       44.59       45.33      1.04 o 
   3  16   0       98.82       90.56      2.11 o 
   4  16   0       20.87       17.88      0.83 o 
   5  16   0      125.83      123.63      3.60 o 
   6  16   0       62.08       57.91      2.20 o 
   7  16   0        5.72        4.40      1.34 o 
   1  17   0        9.23        9.90      0.52 o 
   2  17   0        1.27        1.61      0.36 o 
   3  17   0      378.23      377.63      4.48 o 
   4  17   0       21.08       21.73      0.99 o 
   5  17   0        0.03       -0.17      0.65 o 
   6  17   0        1.85        1.69      0.89 o 
   7  17   0       53.58       54.17      2.85 o 
   0  18   0     3085.49     3064.66     32.92 o 
   1  18   0        2.07        2.18      0.34 o 
   2  18   0        4.55        4.51      0.48 o 
   3  18   0      123.89      114.90      1.91 o 
   4  18   0      101.50       98.28      2.40 o 
   5  18   0      108.29      106.66      3.02 o 
   6  18   0        4.38        3.92      1.20 o 
   1  19   0       65.41       65.40      1.29 o 
   2  19   0       71.23       73.63      1.48 o 
   3  19   0        0.02        0.32      0.35 o 
   4  19   0       36.08       33.19      1.21 o 
   5  19   0       44.07       43.23      1.97 o 
   6  19   0      222.85      225.06      4.96 o 
   0  20   0       21.21       22.30      1.16 o 
   1  20   0       59.41       59.63      1.37 o 
   2  20   0       30.17       31.27      1.02 o 
   3  20   0       42.60       46.29      1.18 o 
   4  20   0        4.55        4.20      0.63 o 
   5  20   0       13.94       13.29      1.35 o 
   1  21   0       22.05       21.10      1.17 o 
   2  21   0       11.14       10.70      0.72 o 
   3  21   0      351.03      331.34      4.24 o 
   4  21   0       38.99       39.05      1.37 o 
   5  21   0        3.31        1.70      0.91 o 
   0  22   0        3.05        2.31      0.73 o 
   1  22   0       12.74       12.09      0.80 o 
   2  22   0       13.62       14.66      0.84 o 
   3  22   0       28.96       29.74      1.41 o 
   4  22   0        5.95        4.45      0.80 o 
   1  23   0      162.84      167.27      2.92 o 
   2  23   0        2.32        1.60      0.51 o 
   3  23   0       28.39       27.55      1.40 o 
   0  24   0       43.70       47.28      1.98 o 
   1  24   0        0.16        0.27      0.52 o 
   2  24   0       23.72       25.71      1.10 o 
  -8   1   1       51.61       51.66      1.58 o 
  -7   1   1       11.82       12.13      0.68 o 
  -6   1   1      185.16      146.73      2.05 o 
  -5   1   1      471.69      476.43      4.83 o 
  -4   1   1       80.43      106.08      1.42 o 
  -3   1   1      321.46      338.60      4.10 o 
  -2   1   1        1.79       -0.16      0.16 o 
  -1   1   1      557.56      485.91      7.50 o 
   0   1   1      203.68      208.57      4.74 o 
   1   1   1      210.59      184.77      2.55 o 
   2   1   1       70.81       57.80      1.13 o 
   3   1   1      297.00      349.39      6.18 o 
   4   1   1      132.99      136.49      2.21 o 
   5   1   1      504.00      479.13      5.46 o 
   6   1   1      221.42      174.83      2.66 o 
   7   1   1       23.70       23.50      1.24 o 
   8   1   1       65.76       79.02      2.12 o 
  -8   2   1       27.25       25.41      1.28 o 
  -7   2   1        0.09        0.40      0.32 o 
  -6   2   1      156.46      137.57      1.96 o 
  -5   2   1      144.53      139.09      1.85 o 
  -4   2   1       32.51       43.85      1.03 o 
  -3   2   1       35.12       39.00      1.04 o 
  -2   2   1     1662.89     1654.97     15.87 o 
  -1   2   1     1370.31     1395.97     29.36 o 
   0   2   1     1713.19     1823.32     17.51 o 
   1   2   1       75.16       85.25      1.65 o 
   2   2   1      909.65      981.03     12.48 o 
   3   2   1      377.84      480.56      6.65 o 
   4   2   1      501.78      553.41      6.01 o 
   5   2   1      123.76       95.50      1.70 o 
   6   2   1      674.06      585.99      6.69 o 
   7   2   1        3.62        6.28      0.72 o 
   8   2   1       12.13       11.88      1.67 o 
  -8   3   1        5.90        5.85      0.71 o 
  -7   3   1        4.14        4.04      0.66 o 
  -6   3   1      232.04      205.28      2.60 o 
  -5   3   1        4.86        2.39      0.33 o 
  -4   3   1       43.06       39.69      1.02 o 
  -3   3   1       25.39       35.93      0.73 o 
  -2   3   1      288.21      291.18      8.63 o 
  -1   3   1     1082.06     1099.03     24.04 o 
   0   3   1     2861.07     2854.38     27.45 o 
   1   3   1       85.02       81.21      1.21 o 
   2   3   1       62.49       52.70      0.97 o 
   3   3   1      869.22      969.79      9.77 o 
   4   3   1      154.04      204.57      2.69 o 
   5   3   1       98.69       86.79      1.61 o 
   6   3   1       61.65       41.11      1.67 o 
   7   3   1       11.55       11.12      1.01 o 
   8   3   1        2.69        2.23      0.94 o 
   9   3   1      279.91      282.48      6.86 o 
  -9   4   1        8.82        7.45      1.78 o 
  -8   4   1       20.04       19.11      1.30 o 
  -7   4   1      203.50      183.35      3.19 o 
  -6   4   1      168.46      151.69      2.10 o 
  -5   4   1      782.18      789.32      8.31 o 
  -4   4   1      116.63      176.83      2.64 o 
  -3   4   1      113.60       99.19      1.70 o 
  -2   4   1      774.75      502.71     10.47 o 
  -1   4   1     6113.73     6489.98     98.07 o 
   0   4   1     8309.97     8417.21     80.42 o 
   1   4   1       61.78       64.54      1.07 o 
   3   4   1     2301.84     2548.90     24.62 o 
   4   4   1      140.89      138.22      2.04 o 
   5   4   1        2.90        1.62      0.36 o 
   6   4   1      148.78      126.37      2.18 o 
   7   4   1       70.09       71.59      2.20 o 
   8   4   1        5.59        3.41      0.99 o 
   9   4   1        7.98        9.88      1.52 o 
  -9   5   1       84.18      103.27      4.97 o 
  -8   5   1        0.00        0.15      0.55 o 
  -7   5   1      294.20      263.91      4.14 o 
  -6   5   1       99.02       99.75      2.06 o 
  -5   5   1        0.78        0.27      0.28 o 
  -4   5   1     1715.16     1829.20     20.17 o 
  -3   5   1        9.49        9.71      0.59 o 
  -2   5   1        3.82        4.65      0.33 o 
  -1   5   1    10130.77    10124.12    105.78 o 
   0   5   1     4667.53     4963.96     53.25 o 
   1   5   1     1206.96     1289.23     13.98 o 
   2   5   1      108.87      114.11      2.07 o 
   3   5   1     1078.86     1187.08     13.29 o 
   4   5   1      104.88      123.17      2.94 o 
   5   5   1        8.30        8.19      0.61 o 
   6   5   1        4.46        4.59      0.53 o 
   7   5   1       72.01       67.18      2.67 o 
   8   5   1        0.62       -0.55      0.71 o 
   9   5   1        4.62        6.26      1.27 o 
  -9   6   1        0.01       -0.03      1.07 o 
  -8   6   1        8.47        9.28      1.03 o 
  -7   6   1        8.04        5.32      0.77 o 
  -6   6   1       67.71       64.90      1.64 o 
  -5   6   1      195.24      179.96      2.52 o 
  -4   6   1      106.60      122.26      2.42 o 
  -3   6   1        8.54        7.09      0.53 o 
  -2   6   1       75.76      105.35      1.63 o 
  -1   6   1     1403.74     1484.03     15.64 o 
   0   6   1      375.15      408.66      4.21 o 
   1   6   1      201.11      220.80      2.67 o 
   2   6   1      437.24      479.61      4.97 o 
   3   6   1        4.34        5.25      1.03 o 
   4   6   1      334.36      332.30      4.50 o 
   5   6   1        2.94        1.64      0.49 o 
   6   6   1       12.14       16.01      0.99 o 
   7   6   1        8.33        4.64      1.45 o 
   8   6   1        8.83        8.02      1.27 o 
   9   6   1       55.70       55.44      2.82 o 
  -9   7   1        3.20        3.74      1.21 o 
  -8   7   1      485.44      530.23     15.85 o 
  -7   7   1       20.42       22.62      1.99 o 
  -6   7   1        0.59        0.94      0.62 o 
  -5   7   1      513.60      468.36      8.72 o 
  -4   7   1      172.83      146.02      3.45 o 
  -3   7   1      139.59      146.48      2.00 o 
  -2   7   1      625.35      761.82     13.74 o 
  -1   7   1      369.76      405.44      4.14 o 
   0   7   1       34.74       28.00      1.03 o 
   1   7   1     1404.03     1499.74     16.16 o 
   2   7   1      111.39      140.79      1.65 o 
   3   7   1        4.59        0.73      0.46 o 
   4   7   1      303.57      272.99      3.90 o 
   5   7   1      125.33      109.18      2.20 o 
   6   7   1        4.01        2.43      0.91 o 
   7   7   1       16.61       15.45      2.19 o 
   8   7   1       68.95       74.75      6.23 o 
   9   7   1        0.69        1.60      1.38 o 
  -9   8   1       13.38       14.62      2.28 o 
  -8   8   1        0.41        2.64      0.97 o 
  -7   8   1       92.41       90.64      4.92 o 
  -6   8   1       21.17       19.18      1.53 o 
  -5   8   1      941.12      912.47     15.49 o 
  -4   8   1      103.68       98.98      8.59 o 
  -3   8   1      155.02      164.94      2.54 o 
  -2   8   1      150.57      153.50      1.72 o 
  -1   8   1     2023.53     2164.95     18.58 o 
   0   8   1      801.20      823.71      6.37 o 
   1   8   1      405.81      462.26      4.83 o 
   2   8   1       41.13       42.34      0.73 o 
   3   8   1        5.19        8.29      0.78 o 
   4   8   1       19.84       20.14      0.93 o 
   5   8   1       28.98       25.65      1.08 o 
   6   8   1       28.20       29.99      1.49 o 
   7   8   1       18.71       21.82      1.79 o 
   8   8   1       21.82       18.85      2.65 o 
  -9   9   1        0.00        0.47      1.17 o 
  -8   9   1       10.52       15.08      1.60 o 
  -7   9   1      168.21      159.12      4.44 o 
  -6   9   1       17.52       15.97      1.43 o 
  -5   9   1     1510.35     1468.10     34.70 o 
  -4   9   1       12.43       13.53      0.79 o 
  -3   9   1      138.84      128.72      3.29 o 
  -2   9   1      183.22      190.33      2.11 o 
  -1   9   1      733.31      791.22      7.11 o 
   0   9   1       23.26       22.23      0.56 o 
   1   9   1      476.84      550.20      4.76 o 
   2   9   1        9.26       11.75      0.40 o 
   3   9   1      207.49      205.08      2.71 o 
   4   9   1     1292.90     1297.42     14.81 o 
   5   9   1       33.62       29.87      1.14 o 
   6   9   1       30.81       29.13      1.58 o 
   7   9   1       22.67       27.43      2.10 o 
   8   9   1       72.43       77.48      4.61 o 
  -9  10   1        0.59       -1.12      1.17 o 
  -8  10   1        6.46       10.55      1.46 o 
  -7  10   1        0.58        0.83      0.79 o 
  -6  10   1       25.26       25.37      1.83 o 
  -5  10   1      417.49      422.94      8.27 o 
  -4  10   1      694.05      688.95     12.03 o 
  -3  10   1        3.99        4.97      0.23 o 
  -2  10   1       11.41       11.98      0.41 o 
  -1  10   1     1192.08     1249.31     10.18 o 
   0  10   1       36.41       32.56      0.59 o 
   1  10   1       47.40       59.12      0.85 o 
   2  10   1       36.63       32.20      1.09 o 
   3  10   1        0.55        0.41      0.20 o 
   4  10   1       11.32       10.32      0.74 o 
   5  10   1        0.02        0.67      0.60 o 
   6  10   1       18.00       20.87      1.74 o 
   7  10   1       21.22       25.07      2.86 o 
   8  10   1        0.06       -0.42      1.23 o 
  -9  11   1       86.02       86.63      4.87 o 
  -8  11   1       28.53       28.77      2.25 o 
  -7  11   1       30.66       33.01      2.08 o 
  -6  11   1       35.96       31.96      1.83 o 
  -5  11   1       40.08       37.19      1.87 o 
  -4  11   1      171.97      172.81      3.36 o 
  -3  11   1       21.85       26.55      0.68 o 
  -2  11   1      374.75      403.82      3.99 o 
  -1  11   1      353.72      357.80      3.32 o 
   0  11   1        2.61        3.52      0.38 o 
   1  11   1      583.99      632.46      5.53 o 
   2  11   1        0.02        0.66      0.29 o 
   3  11   1       31.08       27.30      0.74 o 
   4  11   1      270.76      257.48      5.36 o 
   5  11   1       54.00       47.94      2.65 o 
   6  11   1       10.60       11.95      1.09 o 
   7  11   1        1.72        2.04      1.31 o 
   8  11   1       44.25       41.55      3.51 o 
  -8  12   1        1.61        1.06      0.92 o 
  -7  12   1        9.00        9.33      1.32 o 
  -6  12   1       26.21       24.83      2.62 o 
  -5  12   1      108.57      110.95      2.72 o 
  -4  12   1      219.09      212.60      3.46 o 
  -3  12   1       61.87       49.69      1.14 o 
  -2  12   1      353.88      403.62      4.45 o 
  -1  12   1        5.83        6.45      0.38 o 
   0  12   1      756.20      723.39      6.22 o 
   1  12   1       10.06        8.78      0.40 o 
   2  12   1        2.42        3.46      0.31 o 
   3  12   1       10.30        8.85      0.52 o 
   4  12   1      102.66       97.79      2.44 o 
   5  12   1        0.00       -0.11      0.52 o 
   6  12   1       15.59       15.71      1.25 o 
   7  12   1       32.52       32.37      3.29 o 
   8  12   1        6.26        7.61      2.00 o 
  -8  13   1       95.28       94.00      2.89 o 
  -7  13   1        0.09       -0.11      0.63 o 
  -6  13   1      147.27      147.76      3.43 o 
  -5  13   1       17.89       17.66      1.50 o 
  -4  13   1      692.14      652.26      7.87 o 
  -3  13   1        5.82        6.55      0.50 o 
  -2  13   1      352.29      361.81      3.49 o 
  -1  13   1      164.70      177.01      1.98 o 
   0  13   1      405.11      419.40      3.68 o 
   1  13   1      160.63      166.45      1.80 o 
   2  13   1       71.30       68.19      1.14 o 
   3  13   1        2.40        6.30      0.80 o 
   4  13   1       33.54       33.06      1.44 o 
   5  13   1        0.57        0.98      0.60 o 
   6  13   1       45.49       50.05      1.96 o 
   7  13   1        0.00        0.00      1.16 o 
  -8  14   1        1.06        0.51      0.81 o 
  -7  14   1        3.98        3.15      0.83 o 
  -6  14   1      352.03      341.88      6.11 o 
  -5  14   1      297.78      289.53      5.26 o 
  -4  14   1      427.58      406.75      5.35 o 
  -3  14   1       38.73       40.49      0.97 o 
  -2  14   1       15.45       11.62      0.52 o 
  -1  14   1      163.18      165.39      1.83 o 
   0  14   1      668.65      667.65      5.56 o 
   1  14   1      154.99      162.32      1.81 o 
   2  14   1      297.29      306.49      3.35 o 
   3  14   1      162.67      142.50      2.16 o 
   4  14   1        1.92        1.59      0.63 o 
   5  14   1       95.38       92.96      2.60 o 
   6  14   1       97.85       90.48      3.15 o 
   7  14   1        9.06        8.64      1.98 o 
  -8  15   1       14.34       16.43      4.27 o 
  -7  15   1       18.82       19.04      2.52 o 
  -6  15   1       82.06       81.45      2.52 o 
  -5  15   1        0.19        0.33      0.58 o 
  -4  15   1        1.57        1.20      0.41 o 
  -3  15   1       78.13       69.92      1.42 o 
  -2  15   1        6.47        6.14      0.47 o 
  -1  15   1      551.48      568.19      4.89 o 
   0  15   1       52.75       57.95      0.98 o 
   1  15   1        1.96        1.77      0.30 o 
   2  15   1        2.16        3.09      0.36 o 
   3  15   1      133.02      121.75      2.25 o 
   4  15   1       20.86       18.98      1.31 o 
   5  15   1       80.45       80.48      2.47 o 
   6  15   1       65.42       68.13      2.39 o 
   7  15   1       24.51       27.30      3.13 o 
  -7  16   1        8.83        7.32      1.10 o 
  -6  16   1       62.25       64.95      3.69 o 
  -5  16   1       10.25        9.70      1.08 o 
  -4  16   1       92.87       94.59      1.97 o 
  -3  16   1       50.91       49.27      1.15 o 
  -2  16   1       25.02       26.35      0.82 o 
  -1  16   1       37.37       43.42      0.88 o 
   0  16   1       47.26       50.10      0.95 o 
   1  16   1        0.18       -0.01      0.29 o 
   2  16   1       64.49       64.11      1.22 o 
   3  16   1        0.36        0.37      0.42 o 
   4  16   1       85.72       82.86      2.41 o 
   5  16   1        1.06        0.53      0.90 o 
   6  16   1       14.09       14.67      1.69 o 
   7  16   1       19.88       24.69      3.08 o 
  -7  17   1        2.52        1.64      0.88 o 
  -6  17   1       14.94       15.21      1.45 o 
  -5  17   1        3.68        3.61      0.81 o 
  -4  17   1        0.60        0.32      0.42 o 
  -3  17   1       68.87       57.57      1.30 o 
  -2  17   1        3.65        4.65      0.47 o 
  -1  17   1      259.77      260.12      2.71 o 
   0  17   1        5.82        5.82      0.44 o 
   1  17   1       12.04       12.14      0.60 o 
   2  17   1      241.32      236.56      3.19 o 
   3  17   1      975.02      927.08     11.06 o 
   4  17   1      129.36      125.31      3.21 o 
   5  17   1      156.39      153.11      4.18 o 
   6  17   1       45.87       43.28      2.47 o 
  -7  18   1        8.91        6.71      1.96 o 
  -6  18   1        7.04        7.15      1.80 o 
  -5  18   1       20.13       19.68      1.49 o 
  -4  18   1        4.98        4.61      0.62 o 
  -3  18   1       17.23       18.85      0.84 o 
  -2  18   1       19.64       20.29      0.83 o 
  -1  18   1       15.30       16.00      0.73 o 
   0  18   1       47.93       46.95      1.17 o 
   1  18   1       18.13       18.45      1.08 o 
   2  18   1       38.45       37.31      1.09 o 
   3  18   1       47.46       49.86      1.52 o 
   4  18   1       23.32       22.46      1.52 o 
   5  18   1        0.18       -0.02      0.73 o 
   6  18   1       22.79       26.58      2.26 o 
  -6  19   1       29.89       27.53      1.86 o 
  -5  19   1       44.45       41.38      1.93 o 
  -4  19   1      158.10      160.55      3.29 o 
  -3  19   1        2.65        2.93      0.47 o 
  -2  19   1        4.42        4.14      0.49 o 
  -1  19   1       55.02       56.81      1.21 o 
   0  19   1        3.61        4.20      0.44 o 
   1  19   1        3.60        3.37      0.42 o 
   2  19   1       83.44       82.52      1.69 o 
   3  19   1      132.94      136.73      2.66 o 
   4  19   1        1.55        1.29      0.73 o 
   5  19   1       10.67       10.26      1.25 o 
   6  19   1      373.57      367.40     12.52 o 
  -6  20   1       97.60       92.12      3.85 o 
  -5  20   1       70.73       72.64      2.58 o 
  -4  20   1      173.59      160.24      4.57 o 
  -3  20   1      163.00      154.18      2.49 o 
  -2  20   1        8.51       10.07      0.69 o 
  -1  20   1        0.08        0.26      0.37 o 
   0  20   1       36.31       35.49      1.19 o 
   1  20   1       25.93       30.15      1.01 o 
   2  20   1       23.89       22.97      0.99 o 
   3  20   1       13.22       14.55      1.00 o 
   4  20   1        1.16        1.36      0.79 o 
   5  20   1        0.66        0.83      0.80 o 
  -5  21   1       64.23       68.42      2.58 o 
  -4  21   1        4.06        2.47      0.62 o 
  -3  21   1        1.65        1.68      0.48 o 
  -2  21   1        6.49        6.98      0.62 o 
  -1  21   1        0.21        0.41      0.40 o 
   0  21   1       35.86       36.54      1.06 o 
   1  21   1       21.43       22.03      0.98 o 
   2  21   1       12.42       11.72      0.78 o 
   3  21   1       60.32       59.66      1.77 o 
   4  21   1        0.71        0.42      0.75 o 
  -4  22   1       15.44       18.15      1.14 o 
  -3  22   1        4.03        2.54      0.52 o 
  -2  22   1       52.91       55.60      1.40 o 
  -1  22   1       39.76       38.90      1.13 o 
   0  22   1      159.86      157.24      2.53 o 
   1  22   1       11.47       10.02      0.82 o 
   2  22   1       85.49       84.88      1.84 o 
   3  22   1       68.34       64.13      1.88 o 
   4  22   1       32.48       33.44      1.93 o 
  -4  23   1        8.75        8.64      0.96 o 
  -3  23   1        1.24        0.13      0.46 o 
  -2  23   1        1.33        1.51      0.50 o 
  -1  23   1       96.80       93.80      1.76 o 
   0  23   1        0.89        0.41      0.51 o 
   1  23   1       42.00       42.70      1.40 o 
   2  23   1        0.52       -0.44      0.44 o 
   3  23   1       28.48       29.55      1.42 o 
  -2  24   1        2.78        2.80      0.59 o 
  -1  24   1       72.78       75.75      1.76 o 
   0  24   1        1.48        2.52      0.57 o 
   1  24   1        7.20        5.64      0.72 o 
   2  24   1       27.32       28.43      1.39 o 
  -9   0   2        0.33        1.14      1.17 o 
  -8   0   2        0.02       -0.02      0.91 o 
  -7   0   2      197.01      170.72      3.29 o 
  -6   0   2        0.55        0.26      0.37 o 
  -5   0   2      224.59      241.23      3.81 o 
  -4   0   2     1183.71     1279.12     20.03 o 
  -3   0   2      159.90      175.88      3.50 o 
  -2   0   2      829.22      891.64     13.71 o 
  -1   0   2     1625.72     1655.19     25.10 o 
   0   0   2     4179.91     4217.59     89.46 o 
   2   0   2      379.36      420.39      6.98 o 
   3   0   2     2077.31     2342.66     50.70 o 
   4   0   2      190.40      160.96      3.56 o 
   5   0   2       88.06       69.65      2.23 o 
   6   0   2      785.17      653.14     16.70 o 
   7   0   2       74.79       67.29      2.91 o 
   8   0   2       40.08       43.53      2.89 o 
  -9   1   2       15.80       22.55      1.90 o 
  -8   1   2       50.74       49.01      1.77 o 
  -7   1   2        0.83        0.55      0.31 o 
  -6   1   2      205.16      200.01      2.47 o 
  -5   1   2       64.68       55.21      0.98 o 
  -4   1   2       14.04        9.41      0.39 o 
  -3   1   2       65.17       61.31      1.08 o 
  -2   1   2       12.62        9.24      0.29 o 
  -1   1   2        2.90        1.20      0.23 o 
   0   1   2     1943.26     1924.32     28.79 o 
   1   1   2     1297.91     1337.58     16.61 o 
   2   1   2        0.06        0.29      0.20 o 
   3   1   2      381.30      399.97      7.15 o 
   4   1   2        2.36        2.16      0.35 o 
   5   1   2      124.34      121.89      2.23 o 
   6   1   2       39.21       38.81      1.61 o 
   7   1   2       12.02       15.30      1.08 o 
   8   1   2        6.69        6.73      0.87 o 
  -9   2   2      102.72      105.97      3.77 o 
  -8   2   2        0.86       -0.36      0.41 o 
  -7   2   2       47.07       32.31      1.15 o 
  -6   2   2       21.12       21.65      0.71 o 
  -5   2   2      259.31      283.27      3.07 o 
  -4   2   2     1536.37     1597.63     14.21 o 
  -3   2   2        6.33        5.60      0.36 o 
  -2   2   2      336.47      294.42      4.05 o 
  -1   2   2      291.22      300.00      3.96 o 
   0   2   2     2417.45     2468.61     30.56 o 
   1   2   2        3.39        5.62      0.35 o 
   2   2   2     1288.27     1478.36     16.10 o 
   3   2   2        7.39        6.90      0.92 o 
   4   2   2        5.80        9.02      0.59 o 
   5   2   2      667.14      560.37      6.64 o 
   6   2   2        3.88        7.05      0.85 o 
   7   2   2        2.08        4.27      0.67 o 
   8   2   2      148.63      167.92      3.96 o 
   9   2   2      368.81      413.87      9.16 o 
  -9   3   2       29.28       33.44      2.17 o 
  -8   3   2        5.10        6.47      0.95 o 
  -7   3   2       53.06       41.49      1.31 o 
  -6   3   2      428.13      405.16      4.39 o 
  -5   3   2      247.52      217.73      2.50 o 
  -4   3   2      217.60      239.00      2.79 o 
  -3   3   2      812.60      770.04      7.64 o 
  -2   3   2       33.48       29.35      1.67 o 
  -1   3   2    19974.09    19266.29    289.40 o 
   0   3   2        3.37       -0.29      0.29 o 
   1   3   2      241.29      289.60      7.86 o 
   2   3   2      795.87      893.92     14.16 o 
   3   3   2      478.65      532.99      7.41 o 
   4   3   2      234.66      210.17      2.79 o 
   5   3   2      389.09      328.74      4.12 o 
   6   3   2       23.74       13.60      1.11 o 
   7   3   2       10.62        9.70      1.06 o 
   8   3   2       12.04       12.97      1.60 o 
   9   3   2      202.69      231.71      6.24 o 
  -9   4   2        0.06        0.01      0.76 o 
  -8   4   2        1.03        2.43      0.73 o 
  -7   4   2       20.97       18.64      1.19 o 
  -6   4   2        1.39       -0.16      0.48 o 
  -5   4   2      398.70      393.06      4.43 o 
  -4   4   2       70.71       75.69      1.37 o 
  -3   4   2        5.53        5.51      0.32 o 
  -2   4   2       15.50       13.97      0.90 o 
  -1   4   2     7196.31     7098.67    107.05 o 
   0   4   2        2.69        2.11      0.18 o 
   2   4   2        3.79        6.56      1.06 o 
   3   4   2      223.55      229.35      3.54 o 
   4   4   2      526.17      536.23      5.95 o 
   5   4   2      106.13       99.16      1.81 o 
   6   4   2       62.21       49.13      1.79 o 
   7   4   2        1.11        3.01      0.76 o 
   8   4   2      109.44      117.18      3.97 o 
  -9   5   2        0.04        0.63      0.66 o 
  -8   5   2        4.83        5.70      0.83 o 
  -7   5   2        8.10       10.51      1.24 o 
  -6   5   2       29.20       30.08      1.55 o 
  -5   5   2      167.55      156.54      3.00 o 
  -4   5   2       45.98       46.28      1.34 o 
  -3   5   2       46.24       59.97      0.86 o 
  -2   5   2      663.07      680.94     10.91 o 
  -1   5   2     1775.21     1895.23     19.84 o 
   0   5   2       18.85       20.75      0.42 o 
   1   5   2       26.94       34.59      0.68 o 
   2   5   2      201.25      218.02      4.63 o 
   3   5   2      237.09      150.85      3.49 o 
   4   5   2      441.49      449.97      5.84 o 
   5   5   2      394.46      353.87      5.01 o 
   6   5   2        1.77        1.86      0.59 o 
   7   5   2        1.39        3.31      0.95 o 
   8   5   2      245.10      265.06      6.61 o 
  -9   6   2       49.12       47.85      1.97 o 
  -8   6   2       12.20        9.58      1.00 o 
  -7   6   2        8.39        6.49      0.80 o 
  -6   6   2      501.99      484.74      7.41 o 
  -5   6   2      490.40      491.91      7.27 o 
  -4   6   2       28.34       32.77      0.85 o 
  -3   6   2       58.81       66.02      1.05 o 
  -2   6   2     1940.02     2120.30     22.44 o 
  -1   6   2     2082.73     2146.39     44.08 o 
   0   6   2      138.98      157.90      2.12 o 
   1   6   2       34.63       21.72      0.47 o 
   2   6   2     1082.53     1189.44      9.73 o 
   4   6   2      353.99      328.68      4.57 o 
   5   6   2      162.55      133.74      2.55 o 
   6   6   2       83.64       87.95      2.45 o 
   7   6   2       93.95       99.48      3.52 o 
   8   6   2       62.86       57.51      2.83 o 
  -9   7   2        7.20        8.31      1.96 o 
  -8   7   2        1.29        2.59      0.70 o 
  -7   7   2       49.49       45.04      1.69 o 
  -6   7   2      387.62      387.39      6.24 o 
  -5   7   2      732.92      725.49     10.19 o 
  -4   7   2      127.77      128.26      2.30 o 
  -3   7   2        0.00        1.20      0.17 o 
  -1   7   2     1978.62     2018.68     15.02 o 
   0   7   2      114.84      139.00      1.55 o 
   1   7   2      288.87      294.38      2.98 o 
   2   7   2       27.08       38.96      0.72 o 
   4   7   2     1572.18     1567.93     17.69 o 
   5   7   2      148.77      137.87      2.62 o 
   6   7   2       13.55       12.58      1.15 o 
   7   7   2        1.24        3.43      1.04 o 
   8   7   2        0.04       -0.48      0.86 o 
  -9   8   2      123.28      128.37      4.18 o 
  -8   8   2        6.14        6.35      1.14 o 
  -7   8   2       21.89       23.08      1.76 o 
  -6   8   2       85.55       83.76      2.77 o 
  -5   8   2     1665.87     1629.80     26.12 o 
  -4   8   2       64.75       70.38      2.18 o 
  -3   8   2      100.44       89.85      1.20 o 
  -2   8   2     4476.10     4769.84     44.55 o 
  -1   8   2      857.07      871.76      6.74 o 
   0   8   2      970.00     1051.46      8.05 o 
   1   8   2      450.84      504.03      4.41 o 
   2   8   2      375.37      390.44      3.91 o 
   3   8   2      141.25      140.40      2.09 o 
   4   8   2       39.36       44.64      1.32 o 
   5   8   2      199.04      177.49      3.13 o 
   6   8   2        2.46        3.04      0.92 o 
   7   8   2      104.87      112.06      5.00 o 
   8   8   2       98.03      102.77      3.83 o 
  -9   9   2       33.51       30.89      2.31 o 
  -8   9   2      110.40      113.28      3.78 o 
  -7   9   2       38.50       40.13      2.08 o 
  -6   9   2        6.44        5.84      1.32 o 
  -5   9   2      152.92      124.95      3.41 o 
  -4   9   2      225.62      205.39      3.13 o 
  -3   9   2       80.58       83.27      1.39 o 
  -2   9   2      702.69      737.88      6.69 o 
  -1   9   2       32.08       44.58      1.01 o 
   0   9   2      591.40      584.65      4.70 o 
   1   9   2     1138.92     1263.97     10.36 o 
   2   9   2      467.10      507.29      4.48 o 
   3   9   2       84.19       84.17      1.53 o 
   4   9   2      180.91      183.75      2.69 o 
   5   9   2       23.73       27.19      2.08 o 
   6   9   2        0.52        0.19      0.69 o 
   7   9   2       27.28       32.78      2.33 o 
   8   9   2        0.29        0.58      1.43 o 
  -9  10   2       37.57       41.78      2.54 o 
  -8  10   2      108.75      108.87      4.46 o 
  -7  10   2        5.59        7.29      1.16 o 
  -6  10   2       34.00       28.34      1.67 o 
  -5  10   2     1219.41     1212.96     20.09 o 
  -4  10   2        1.74        2.32      0.33 o 
  -2  10   2     2811.27     2989.60     25.52 o 
  -1  10   2      940.27      950.10      7.41 o 
   0  10   2      770.64      812.68      6.41 o 
   1  10   2     1251.21     1374.84     12.26 o 
   2  10   2       83.48       83.68      1.16 o 
   3  10   2       20.03       21.32      0.79 o 
   4  10   2       44.06       42.51      1.27 o 
   5  10   2      191.69      200.86      3.03 o 
   6  10   2       11.09       11.99      1.43 o 
   7  10   2       70.88       81.76      3.25 o 
   8  10   2        2.42        1.33      1.46 o 
  -9  11   2       57.31       63.18      7.30 o 
  -8  11   2      107.61      115.27      3.92 o 
  -7  11   2       30.90       27.60      2.00 o 
  -6  11   2       92.55       87.92      3.02 o 
  -5  11   2     1046.72      980.68     19.71 o 
  -4  11   2       95.89       97.39      1.75 o 
  -3  11   2       49.13       22.93      1.61 o 
  -2  11   2      420.15      411.86      4.40 o 
  -1  11   2      165.77      175.29      1.78 o 
   0  11   2      176.18      172.33      1.76 o 
   1  11   2        1.49        2.60      0.27 o 
   2  11   2      325.30      336.81      3.45 o 
   3  11   2        3.55        3.98      0.46 o 
   4  11   2     1362.30     1314.29     13.57 o 
   5  11   2       36.54       39.66      1.40 o 
   6  11   2        1.56        0.77      1.16 o 
   7  11   2        7.92        7.40      1.90 o 
   8  11   2       13.34       13.11      2.40 o 
  -9  12   2       46.72       50.48      3.21 o 
  -8  12   2       54.89       53.91      5.76 o 
  -7  12   2       23.56       21.96      1.87 o 
  -6  12   2      116.96      119.41      3.65 o 
  -5  12   2       93.09       94.89      6.36 o 
  -4  12   2        1.56        0.05      0.33 o 
  -3  12   2       15.16       20.63      0.68 o 
  -2  12   2      307.95      341.67      3.25 o 
  -1  12   2        6.81       10.88      0.43 o 
   0  12   2        0.08        0.23      0.19 o 
   1  12   2      220.29      218.61      2.53 o 
   2  12   2      124.31      127.06      1.66 o 
   3  12   2      190.46      197.35      3.87 o 
   4  12   2      366.06      361.01      5.08 o 
   5  12   2      475.00      468.02      7.48 o 
   6  12   2        0.34       -0.90      0.90 o 
   7  12   2       21.99       22.70      2.95 o 
  -8  13   2       76.02       70.39      3.11 o 
  -7  13   2        0.20       -0.60      0.71 o 
  -6  13   2       47.53       44.65      2.39 o 
  -5  13   2       76.81       72.15      2.14 o 
  -4  13   2        4.67        6.75      0.56 o 
  -3  13   2       20.27       15.48      0.66 o 
  -2  13   2       10.98       12.93      0.50 o 
  -1  13   2      117.83      113.39      1.39 o 
   0  13   2       96.83      101.08      1.29 o 
   1  13   2        0.84        0.49      0.27 o 
   2  13   2       43.97       36.88      0.82 o 
   3  13   2        2.11        1.52      0.46 o 
   4  13   2       25.28       28.12      1.35 o 
   5  13   2      362.84      350.94      6.34 o 
   6  13   2       19.21       20.26      2.63 o 
   7  13   2        0.11        0.20      1.27 o 
  -8  14   2        3.12        2.73      0.94 o 
  -7  14   2       10.23       10.88      1.15 o 
  -6  14   2        0.06       -0.18      0.60 o 
  -5  14   2      205.35      193.67      3.96 o 
  -4  14   2      116.28      109.62      2.09 o 
  -3  14   2       91.32       83.59      1.50 o 
  -2  14   2      173.36      184.02      2.15 o 
  -1  14   2      298.65      306.71      2.91 o 
   0  14   2       16.63       15.22      0.56 o 
   1  14   2       26.73       30.51      0.74 o 
   2  14   2      102.32      115.61      1.64 o 
   3  14   2        0.30        0.00      0.29 o 
   4  14   2       43.43       46.37      1.76 o 
   5  14   2       85.16       84.03      2.48 o 
   6  14   2       81.21       89.21      4.86 o 
   7  14   2        1.26        0.66      1.33 o 
  -8  15   2        0.41        0.47      0.76 o 
  -7  15   2        0.48        0.59      0.70 o 
  -6  15   2       48.22       47.99      1.96 o 
  -5  15   2       25.16       25.08      1.46 o 
  -4  15   2        0.05       -0.08      0.37 o 
  -3  15   2        7.34        8.92      0.58 o 
  -2  15   2        6.49        7.47      0.51 o 
  -1  15   2      910.86      924.06      7.51 o 
   0  15   2      292.02      291.55      2.85 o 
   1  15   2        0.91        1.56      0.30 o 
   2  15   2       21.36       28.30      0.77 o 
   3  15   2       35.76       34.54      1.11 o 
   4  15   2        1.39        1.31      0.66 o 
   5  15   2      221.91      214.96      5.56 o 
   6  15   2      178.25      165.65      6.93 o 
  -8  16   2       27.74       27.21      2.36 o 
  -7  16   2       58.80       64.25      2.42 o 
  -6  16   2       15.42       15.35      1.34 o 
  -5  16   2       19.93       19.26      1.38 o 
  -4  16   2      415.29      400.50      8.37 o 
  -3  16   2       56.86       62.14      1.53 o 
  -2  16   2       97.48       94.28      2.14 o 
  -1  16   2      189.27      200.54      2.21 o 
   0  16   2      454.91      455.35      4.13 o 
   1  16   2       71.53       68.27      1.19 o 
   2  16   2        0.15       -0.26      0.26 o 
   3  16   2       73.01       66.43      1.59 o 
   4  16   2        0.77        0.73      0.83 o 
   5  16   2      367.38      377.52      8.31 o 
   6  16   2        4.42        4.25      1.59 o 
  -7  17   2        7.70        6.24      1.05 o 
  -6  17   2       61.73       57.00      2.43 o 
  -5  17   2        6.03        5.56      0.95 o 
  -4  17   2       27.17       22.77      1.08 o 
  -3  17   2       15.97       17.91      0.90 o 
  -2  17   2        7.33        7.76      0.57 o 
  -1  17   2        4.40        4.98      0.45 o 
   0  17   2       62.28       63.82      1.18 o 
   1  17   2        1.13        1.34      0.32 o 
   2  17   2       16.32       13.53      0.65 o 
   3  17   2        0.14        1.04      0.45 o 
   4  17   2       10.71       10.81      1.14 o 
   5  17   2        8.48        7.17      1.38 o 
   6  17   2       93.26       96.97      5.30 o 
  -7  18   2      107.76      110.90      4.23 o 
  -6  18   2       11.49       10.95      1.23 o 
  -5  18   2       13.15       13.17      1.94 o 
  -4  18   2      109.99       98.86      2.18 o 
  -3  18   2        0.09       -0.34      0.34 o 
  -2  18   2        1.06        0.80      0.38 o 
  -1  18   2       85.54       81.38      1.43 o 
   0  18   2      278.17      277.21      2.91 o 
   1  18   2        1.15        1.39      0.38 o 
   2  18   2        1.50        0.96      0.37 o 
   3  18   2      280.19      266.79      4.06 o 
   4  18   2        3.20        1.76      0.79 o 
   5  18   2       89.92       97.33      3.67 o 
  -6  19   2        0.98        0.20      0.76 o 
  -5  19   2        0.05        0.70      0.71 o 
  -4  19   2       16.38       17.29      1.71 o 
  -3  19   2       30.68       29.54      1.05 o 
  -2  19   2        4.93        4.60      0.53 o 
  -1  19   2       45.19       44.39      1.08 o 
   0  19   2      172.64      182.53      2.40 o 
   1  19   2        0.54        0.30      0.33 o 
   2  19   2       16.17       14.87      0.86 o 
   3  19   2       33.68       36.51      1.98 o 
   4  19   2       45.17       46.93      2.01 o 
   5  19   2       29.58       28.62      5.71 o 
  -6  20   2        0.01        0.14      1.14 o 
  -5  20   2       93.97       96.27      2.98 o 
  -4  20   2       13.99       11.54      0.93 o 
  -3  20   2        0.88        0.92      0.45 o 
  -2  20   2        0.00        0.30      0.40 o 
  -1  20   2      119.22      124.16      1.93 o 
   0  20   2       11.67       13.38      0.73 o 
   1  20   2       35.87       36.73      1.64 o 
   2  20   2       47.45       46.49      1.25 o 
   3  20   2        2.54        1.97      0.57 o 
   4  20   2       22.61       20.73      1.56 o 
   5  20   2       37.92       36.15      2.63 o 
  -5  21   2       88.54       97.61      3.10 o 
  -4  21   2        1.32        1.07      0.59 o 
  -3  21   2        8.57        7.98      0.70 o 
  -2  21   2        0.00       -0.39      0.39 o 
  -1  21   2      231.29      229.70      2.93 o 
   0  21   2        2.36        2.21      0.45 o 
   1  21   2        0.05        0.20      0.42 o 
   2  21   2      201.42      191.60      3.90 o 
   3  21   2       86.45       84.71      3.03 o 
   4  21   2       20.45       19.05      1.56 o 
  -5  22   2       57.05       60.62      4.37 o 
  -4  22   2        2.87        2.12      0.64 o 
  -3  22   2        1.85        2.13      0.54 o 
  -2  22   2        1.47        0.76      0.56 o 
  -1  22   2      206.97      202.92      2.75 o 
   0  22   2        5.84        3.41      0.56 o 
   1  22   2       15.07       15.59      0.95 o 
   2  22   2      117.22      112.12      2.41 o 
   3  22   2      112.60      108.26      2.43 o 
  -4  23   2        7.33        6.47      1.26 o 
  -3  23   2       11.70       11.53      0.84 o 
  -2  23   2       39.91       46.03      1.45 o 
  -1  23   2       31.26       34.48      1.13 o 
   0  23   2       12.76       12.12      0.84 o 
   1  23   2       34.10       36.57      1.57 o 
   2  23   2       44.07       45.46      1.45 o 
  -3  24   2        6.06        3.34      1.64 o 
  -2  24   2       55.07       59.05      2.36 o 
  -1  24   2        0.72        0.12      0.48 o 
   0  24   2       17.69       18.38      1.01 o 
   1  24   2        4.11        4.31      0.86 o 
 -10   1   3       67.34       72.06      3.16 o 
  -9   1   3       23.39       23.74      1.99 o 
  -8   1   3       50.22       46.76      2.23 o 
  -7   1   3      249.71      225.55      4.15 o 
  -6   1   3      224.59      213.01      2.78 o 
  -5   1   3        1.78        2.56      0.41 o 
  -4   1   3       57.15       55.19      1.05 o 
  -3   1   3       52.72       53.71      1.10 o 
  -2   1   3      335.57      446.01      5.03 o 
  -1   1   3     5184.47     5206.52     55.83 o 
   0   1   3        2.94        3.11      0.25 o 
   1   1   3      838.88      894.76     13.92 o 
   2   1   3     1237.23     1312.91     15.07 o 
   3   1   3        0.59        0.59      0.22 o 
   4   1   3        0.60        1.34      0.32 o 
   5   1   3       28.94       32.26      1.69 o 
   6   1   3       14.46       17.24      1.26 o 
   7   1   3        0.56        0.68      0.57 o 
   8   1   3      275.44      297.73      5.11 o 
 -10   2   3      326.61      365.78      8.36 o 
  -9   2   3       30.28       34.96      2.14 o 
  -8   2   3        0.52        1.62      0.61 o 
  -7   2   3      396.56      401.43      6.40 o 
  -6   2   3      667.81      623.77      6.71 o 
  -5   2   3      923.79      904.04     10.36 o 
  -4   2   3      457.90      480.52      5.68 o 
  -3   2   3     1317.46     1428.65     15.49 o 
  -2   2   3      485.42      474.78      5.34 o 
  -1   2   3     7950.11     8052.54     86.25 o 
   0   2   3     2739.26     2671.90     36.84 o 
   1   2   3        9.48       22.07      0.50 o 
   2   2   3       10.13        9.44      0.94 o 
   3   2   3       18.12       12.46      4.24 o 
   4   2   3       62.89       59.01      1.34 o 
   5   2   3       48.51       30.19      1.68 o 
   6   2   3        0.93        1.64      0.79 o 
   7   2   3        2.67        6.18      0.96 o 
   8   2   3      122.87      136.31      3.17 o 
 -10   3   3       34.49       41.37      2.45 o 
  -9   3   3      108.47      128.33      4.11 o 
  -8   3   3        7.12        6.22      1.09 o 
  -7   3   3      256.96      244.00      4.43 o 
  -6   3   3      247.54      237.28      5.87 o 
  -5   3   3      132.01      126.10      1.75 o 
  -4   3   3      375.53      384.99      6.27 o 
  -3   3   3      293.78      363.35      4.25 o 
  -2   3   3     4666.93     4698.39     49.86 o 
  -1   3   3     4964.34     5214.29     64.61 o 
   0   3   3     3698.78     3669.66     34.72 o 
   1   3   3        1.16        1.64      0.38 o 
   2   3   3      145.13      154.66      2.82 o 
   3   3   3      581.61      556.20      9.45 o 
   4   3   3       88.74      101.74      1.87 o 
   5   3   3       58.11       50.12      1.76 o 
   6   3   3        0.13       -0.15      0.58 o 
   7   3   3       12.72       16.51      1.79 o 
   8   3   3      118.31      133.57      4.46 o 
 -10   4   3       11.56       10.77      2.61 o 
  -9   4   3      208.68      230.03      8.97 o 
  -8   4   3        9.31        9.83      0.99 o 
  -7   4   3      173.18      158.61      3.64 o 
  -6   4   3     2120.79     2004.56     25.90 o 
  -5   4   3      414.11      374.80      4.16 o 
  -4   4   3      520.79      526.01     14.68 o 
  -3   4   3       84.21       86.27      1.30 o 
  -2   4   3     2978.04     3045.84     28.66 o 
  -1   4   3     2564.06     2658.27     27.95 o 
   0   4   3       35.16       39.31      0.76 o 
   1   4   3      368.94      421.95      3.88 o 
   2   4   3      158.47      176.79      3.71 o 
   3   4   3      184.98      161.66      3.51 o 
   4   4   3      270.18      262.64      3.88 o 
   5   4   3       15.64       15.52      1.47 o 
   6   4   3        3.23        2.50      0.68 o 
   7   4   3       37.91       43.10      1.88 o 
   8   4   3       60.33       60.47      2.96 o 
 -10   5   3        2.86        0.94      0.99 o 
  -9   5   3       55.32       64.97      2.22 o 
  -8   5   3        8.10        8.19      0.92 o 
  -7   5   3       33.82       30.55      1.36 o 
  -6   5   3     2702.99     2605.51     33.26 o 
  -5   5   3      100.02      102.78      2.24 o 
  -4   5   3      199.32      209.48      2.60 o 
  -3   5   3     1492.16     1553.09     13.42 o 
  -2   5   3     3764.98     4073.03     42.44 o 
  -1   5   3     2834.90     2981.99     23.42 o 
   0   5   3      253.15      255.81      2.50 o 
   1   5   3      219.46      262.65      2.74 o 
   2   5   3        0.27        0.80      0.35 o 
   4   5   3      697.13      732.46      8.96 o 
   5   5   3       90.73       78.46      2.26 o 
   6   5   3       40.17       27.36      1.63 o 
   7   5   3        2.48        2.33      0.76 o 
   8   5   3        4.76        6.76      1.54 o 
 -10   6   3        0.05       -0.71      0.88 o 
  -9   6   3       36.80       30.51      1.68 o 
  -8   6   3       37.66       35.18      2.01 o 
  -7   6   3       23.50       19.56      1.38 o 
  -6   6   3      178.47      165.62      3.32 o 
  -5   6   3      759.86      722.98     10.10 o 
  -4   6   3      220.16      264.20      5.03 o 
  -3   6   3      255.89      267.85      3.24 o 
  -2   6   3       26.45       34.47      0.71 o 
  -1   6   3       48.72       54.06      0.67 o 
   0   6   3       15.94       26.09      0.56 o 
   1   6   3        0.04        0.74      0.17 o 
   2   6   3      241.75      230.59      2.83 o 
   3   6   3        0.27       -0.07      0.20 o 
   4   6   3      219.21      222.08      3.49 o 
   5   6   3       74.65       68.68      2.13 o 
   6   6   3       23.14       21.09      1.67 o 
   7   6   3       26.75       32.11      3.68 o 
   8   6   3       78.68       86.14      4.15 o 
 -10   7   3        1.35        1.60      1.44 o 
  -9   7   3       43.49       48.40      1.97 o 
  -8   7   3       38.21       40.05      1.69 o 
  -7   7   3       14.51       15.39      1.12 o 
  -6   7   3        2.51        2.63      0.56 o 
  -5   7   3      721.35      656.70     12.04 o 
  -4   7   3        2.19        1.97      0.25 o 
  -3   7   3       63.38       64.93      1.12 o 
  -2   7   3       53.97       48.07      0.73 o 
  -1   7   3      121.36      142.73      1.39 o 
   0   7   3       81.72       75.81      1.01 o 
   1   7   3      922.19      931.84     10.47 o 
   2   7   3      487.24      573.22      5.46 o 
   3   7   3       28.38       33.53      0.92 o 
   4   7   3      348.52      323.52      4.65 o 
   5   7   3        5.21       13.82      1.12 o 
   6   7   3        2.48        2.74      0.70 o 
   7   7   3       65.93       81.39      3.28 o 
   8   7   3       87.03       95.81      3.80 o 
 -10   8   3        0.01        0.35      1.47 o 
  -9   8   3        0.15       -0.14      0.77 o 
  -8   8   3        0.00       -0.44      0.65 o 
  -7   8   3      206.58      190.83      4.81 o 
  -6   8   3       31.01       35.21      1.76 o 
  -5   8   3      483.72      480.02      8.82 o 
  -4   8   3       71.53       83.31      1.94 o 
  -3   8   3        2.96        0.38      0.17 o 
  -2   8   3     3573.33     3745.97     32.02 o 
  -1   8   3      337.42      440.02      3.63 o 
   0   8   3      457.85      456.76      3.54 o 
   1   8   3       83.57       84.99      1.19 o 
   2   8   3      809.62      875.84      8.10 o 
   3   8   3       45.51       46.85      1.17 o 
   4   8   3      687.91      678.56      7.51 o 
   5   8   3      431.94      401.39      6.67 o 
   6   8   3       43.63       41.43      1.78 o 
   7   8   3       31.14       30.04      2.30 o 
   8   8   3      167.59      174.77      5.35 o 
  -9   9   3       15.06       17.64      1.78 o 
  -8   9   3       13.71       14.50      1.87 o 
  -7   9   3       32.41       35.55      2.13 o 
  -6   9   3       74.27       73.41      2.58 o 
  -5   9   3       88.00       87.13      3.64 o 
  -4   9   3       56.94       57.13      1.49 o 
  -3   9   3        3.07        5.09      0.45 o 
  -2   9   3        1.26        1.25      0.18 o 
  -1   9   3     1817.05     1922.23     15.45 o 
   0   9   3        1.21        4.71      0.27 o 
   1   9   3      313.23      323.98      3.07 o 
   2   9   3      169.57      149.98      1.87 o 
   3   9   3       45.24       41.83      1.41 o 
   4   9   3        0.48        0.92      0.39 o 
   5   9   3       51.57       52.78      1.89 o 
   6   9   3       11.62        8.63      2.12 o 
   7   9   3       52.40       55.34      2.79 o 
  -9  10   3       19.48       19.54      2.66 o 
  -8  10   3        9.23        7.71      1.23 o 
  -7  10   3      110.14      105.62      3.43 o 
  -6  10   3       13.26       17.27      1.45 o 
  -5  10   3      260.34      241.29      5.31 o 
  -4  10   3        1.39        1.03      1.11 o 
  -2  10   3     1606.60     1689.45     12.81 o 
  -1  10   3      109.42      114.73      1.39 o 
   0  10   3       93.69       97.58      1.16 o 
   1  10   3        0.01        0.48      0.27 o 
   2  10   3       75.00       56.46      1.03 o 
   3  10   3       10.99        8.41      0.61 o 
   4  10   3      258.26      234.95      3.30 o 
   5  10   3      424.94      394.11      6.63 o 
   6  10   3       19.42       24.04      1.97 o 
   7  10   3       58.72       59.88      3.79 o 
  -9  11   3        0.44        2.76      1.05 o 
  -8  11   3        3.46        3.58      1.01 o 
  -7  11   3      249.89      245.67      5.92 o 
  -6  11   3       15.01       14.09      1.37 o 
  -5  11   3       91.86      106.51      3.16 o 
  -4  11   3       10.49        6.46      0.57 o 
  -3  11   3      308.46      317.47      7.97 o 
  -2  11   3      454.31      513.22      4.63 o 
  -1  11   3       70.40       79.33      1.05 o 
   0  11   3       81.70      100.02      1.39 o 
   1  11   3      767.36      835.32      7.60 o 
   2  11   3      130.02      155.28      1.73 o 
   3  11   3      206.16      192.29      2.78 o 
   4  11   3      642.73      639.74      7.27 o 
   5  11   3      390.51      402.31      8.44 o 
   6  11   3       11.56        9.54      1.41 o 
   7  11   3        0.54        1.89      1.51 o 
  -9  12   3        6.09        6.16      1.55 o 
  -8  12   3       55.37       51.42      5.29 o 
  -7  12   3       41.12       44.41      4.30 o 
  -6  12   3      186.03      183.11      5.58 o 
  -5  12   3        0.75        0.40      0.58 o 
  -4  12   3       94.35       74.37      1.72 o 
  -3  12   3      218.40      231.06      2.67 o 
  -2  12   3        0.80        0.67      0.22 o 
  -1  12   3      162.26      156.28      1.69 o 
   0  12   3       31.87       33.21      0.74 o 
   1  12   3        5.44        6.07      0.38 o 
   2  12   3      176.20      169.84      2.02 o 
   3  12   3        0.16       -0.02      0.42 o 
   4  12   3        2.72        2.27      0.49 o 
   5  12   3       17.84       16.79      1.66 o 
   6  12   3       49.11       49.66      3.70 o 
   7  12   3        2.58        5.38      1.85 o 
  -9  13   3        2.72        4.30      1.22 o 
  -8  13   3       23.88       28.71      2.25 o 
  -7  13   3       87.04       93.56      3.40 o 
  -6  13   3      676.86      653.33     12.20 o 
  -5  13   3        1.95        1.39      0.57 o 
  -4  13   3       85.07       73.93      1.27 o 
  -3  13   3      411.53      447.56      4.59 o 
  -2  13   3      757.09      796.17      6.96 o 
  -1  13   3      709.79      718.27      5.91 o 
   0  13   3       56.12       66.78      1.01 o 
   1  13   3      259.17      252.97      2.66 o 
   2  13   3       16.00       17.96      0.58 o 
   3  13   3      311.76      302.20      7.42 o 
   4  13   3      136.58      131.54      2.59 o 
   5  13   3       36.10       35.82      3.04 o 
   6  13   3       14.51       12.84      2.25 o 
   7  13   3        0.35        1.67      1.46 o 
  -8  14   3       59.38       66.14      2.41 o 
  -7  14   3        9.08       10.55      1.13 o 
  -6  14   3       81.38       79.36      2.41 o 
  -5  14   3        3.75        3.27      0.37 o 
  -4  14   3        5.63        1.76      0.31 o 
  -3  14   3       12.20       11.49      0.73 o 
  -2  14   3      403.42      435.53      4.63 o 
  -1  14   3      119.73      115.75      1.46 o 
   0  14   3      402.66      434.71      3.89 o 
   1  14   3        0.02        0.24      0.24 o 
   2  14   3        4.93        4.37      0.36 o 
   3  14   3      308.20      311.24      3.79 o 
   4  14   3        0.18        0.52      0.90 o 
   5  14   3        1.17        0.48      1.27 o 
   6  14   3       32.21       33.79      3.49 o 
  -8  15   3        4.91        4.58      0.99 o 
  -7  15   3        2.59        2.32      0.79 o 
  -6  15   3      149.17      148.57      3.53 o 
  -5  15   3       24.86       25.13      0.69 o 
  -4  15   3       36.46       27.85      0.82 o 
  -3  15   3       22.05       21.37      0.77 o 
  -2  15   3      161.54      169.91      2.11 o 
  -1  15   3      363.93      350.41      3.31 o 
   0  15   3       13.07       12.97      0.55 o 
   1  15   3       14.11       15.72      0.62 o 
   2  15   3       52.78       44.83      0.99 o 
   3  15   3      154.75      145.17      2.20 o 
   4  15   3        9.88        7.07      1.17 o 
   5  15   3        6.91        9.59      2.01 o 
   6  15   3        2.45        2.55      1.60 o 
  -8  16   3        0.48        0.18      0.77 o 
  -7  16   3       56.08       57.46      2.27 o 
  -6  16   3       78.44       78.13      2.51 o 
  -5  16   3       28.48       26.15      0.76 o 
  -4  16   3       50.41       51.40      1.15 o 
  -3  16   3      457.17      473.69      5.49 o 
  -2  16   3       15.59       16.47      0.70 o 
  -1  16   3      164.32      167.34      2.13 o 
   0  16   3       57.01       53.28      1.00 o 
   1  16   3       30.05       32.22      0.82 o 
   2  16   3       13.78       11.91      0.58 o 
   3  16   3       22.98       21.09      0.99 o 
   4  16   3       60.21       58.29      2.60 o 
   5  16   3      119.69      111.02      5.41 o 
   6  16   3       17.78       17.96      2.74 o 
  -7  17   3      134.68      134.99      3.60 o 
  -6  17   3        8.70        7.74      1.04 o 
  -5  17   3        0.96        0.75      0.40 o 
  -4  17   3        1.56        1.60      0.37 o 
  -3  17   3       70.69       68.74      1.65 o 
  -2  17   3        7.32        7.61      0.55 o 
  -1  17   3      116.57      112.26      1.91 o 
   0  17   3        3.10        4.10      0.39 o 
   1  17   3       20.27       22.05      0.77 o 
   2  17   3        4.96        3.11      0.39 o 
   3  17   3        0.65        0.66      0.42 o 
   4  17   3       30.45       37.29      3.58 o 
   5  17   3        2.06        0.68      1.30 o 
  -7  18   3        7.88        5.17      1.06 o 
  -6  18   3       14.47       14.07      1.93 o 
  -5  18   3        0.77        0.97      0.43 o 
  -4  18   3       65.13       62.23      1.42 o 
  -3  18   3       74.38       74.47      1.48 o 
  -2  18   3       30.45       30.12      0.91 o 
  -1  18   3        7.37        8.01      0.56 o 
   0  18   3        8.88        8.51      0.52 o 
   1  18   3        0.03       -0.20      0.30 o 
   2  18   3       20.26       22.42      0.78 o 
   3  18   3       15.63       14.78      0.87 o 
   4  18   3      126.54      126.59      4.35 o 
   5  18   3       36.60       43.62      3.44 o 
  -7  19   3       29.29       27.71      3.35 o 
  -6  19   3        0.69       -0.11      0.75 o 
  -5  19   3        5.54        5.19      0.64 o 
  -4  19   3       29.88       30.92      1.47 o 
  -3  19   3       77.68       73.33      1.51 o 
  -2  19   3       41.87       41.74      1.16 o 
  -1  19   3      260.43      259.31      3.07 o 
   0  19   3       30.06       30.78      1.03 o 
   1  19   3        6.57        6.00      0.50 o 
   2  19   3       39.86       36.85      1.30 o 
   3  19   3        0.47        0.36      0.44 o 
   4  19   3        0.41        1.08      0.88 o 
   5  19   3        2.56        3.32      1.52 o 
  -6  20   3       25.90       23.63      1.75 o 
  -5  20   3       53.67       54.94      1.56 o 
  -4  20   3        0.37        0.29      0.39 o 
  -3  20   3       32.29       30.85      1.06 o 
  -2  20   3       59.76       60.38      1.42 o 
  -1  20   3       55.17       56.78      1.28 o 
   0  20   3      312.98      315.76      3.88 o 
   1  20   3        3.19        2.33      0.43 o 
   2  20   3       20.44       19.25      0.84 o 
   3  20   3       88.12       90.54      2.37 o 
   4  20   3       12.99       15.21      3.93 o 
  -5  21   3       31.06       32.87      1.56 o 
  -4  21   3        0.12        0.29      0.37 o 
  -3  21   3       33.95       33.10      1.29 o 
  -2  21   3      126.09      126.79      2.19 o 
  -1  21   3      212.08      213.73      2.80 o 
   0  21   3       85.50       85.45      1.73 o 
   1  21   3       25.63       27.84      1.47 o 
   2  21   3        0.09        0.61      0.38 o 
   3  21   3       65.79       71.69      1.81 o 
   4  21   3        3.31        3.40      2.21 o 
  -5  22   3        3.06        3.47      0.67 o 
  -4  22   3       13.52       13.95      1.12 o 
  -3  22   3       10.62        9.74      0.74 o 
  -2  22   3        0.01       -0.42      0.42 o 
  -1  22   3        5.55        6.46      0.61 o 
   0  22   3       22.69       21.89      1.02 o 
   1  22   3       55.88       61.95      1.62 o 
   2  22   3        1.13        1.35      0.70 o 
   3  22   3       10.20       11.22      0.98 o 
  -4  23   3        0.03       -0.82      0.87 o 
  -3  23   3        2.34        1.87      0.52 o 
  -2  23   3       13.42       13.86      0.89 o 
  -1  23   3       63.37       66.52      1.51 o 
   0  23   3       51.10       54.57      2.67 o 
   1  23   3      207.39      213.96      3.37 o 
   2  23   3       30.06       27.76      1.62 o 
  -2  24   3        0.09       -0.14      0.47 o 
  -1  24   3        0.94        0.96      0.48 o 
   0  24   3       47.28       49.40      1.57 o 
   1  24   3        9.14       14.27      2.56 o 
 -10   0   4      151.90      162.78      7.01 o 
  -9   0   4       25.29       28.59      3.00 o 
  -8   0   4        0.90       -0.54      0.82 o 
  -7   0   4     3045.10     2873.80     64.36 o 
  -6   0   4     3997.64     3909.87     59.59 o 
  -5   0   4      119.36      125.94      3.51 o 
  -4   0   4      537.90      543.57      8.95 o 
  -3   0   4     9326.86     9817.64    119.55 o 
  -2   0   4      349.59      362.16      7.36 o 
  -1   0   4     2400.32     2639.26     32.03 o 
   1   0   4     1520.81     1499.19     32.93 o 
   2   0   4       83.90      124.95      5.47 o 
   3   0   4        9.60        8.77      1.37 o 
   4   0   4        0.01        0.68      0.75 o 
   5   0   4      413.23      339.46     10.20 o 
   6   0   4       40.29       39.12      3.03 o 
   7   0   4        0.18        0.81      1.56 o 
   8   0   4      197.95      221.68      6.18 o 
 -10   1   4       87.67       83.00      4.07 o 
  -9   1   4        0.80        0.25      0.69 o 
  -8   1   4        3.36        1.98      0.78 o 
  -7   1   4       13.45       13.09      1.01 o 
  -6   1   4      210.00      207.14      3.05 o 
  -5   1   4       62.69       75.83      1.71 o 
  -4   1   4      322.94      330.63      4.06 o 
  -3   1   4      122.88      150.78      1.58 o 
  -2   1   4      149.69      134.85      1.44 o 
  -1   1   4      849.91      948.89      8.32 o 
   0   1   4       83.77       80.91      1.91 o 
   1   1   4      170.18      183.63      3.14 o 
   2   1   4      116.26       99.69      2.17 o 
   3   1   4      296.72      301.26      6.93 o 
   4   1   4        0.04        0.27      0.69 o 
   5   1   4       44.02       44.30      2.13 o 
   6   1   4        1.08        1.45      0.78 o 
   7   1   4       11.83       11.35      1.08 o 
   8   1   4       28.31       28.82      1.72 o 
 -10   2   4        0.32       -0.69      1.00 o 
  -9   2   4        9.91        5.93      1.14 o 
  -8   2   4       62.99       58.31      4.21 o 
  -7   2   4      196.47      198.48      3.78 o 
  -6   2   4       22.01       22.21      1.05 o 
  -4   2   4      156.31      199.90      2.65 o 
  -3   2   4        9.35        8.61      0.27 o 
  -2   2   4     1489.95     1535.75     12.27 o 
  -1   2   4      143.92      150.90      1.73 o 
   0   2   4      657.52      650.14     15.47 o 
   1   2   4       48.36       47.27      1.91 o 
   2   2   4      361.04      363.35      8.49 o 
   3   2   4      391.85      386.99     10.40 o 
   4   2   4       21.90       24.44      1.64 o 
   5   2   4        4.68        3.28      0.83 o 
   6   2   4        0.20        0.80      0.60 o 
   7   2   4       26.72       30.44      1.88 o 
   8   2   4       77.43       84.42      2.56 o 
 -10   3   4        5.92        5.35      1.19 o 
  -9   3   4       53.66       53.85      4.10 o 
  -8   3   4      188.74      181.83      3.75 o 
  -7   3   4        0.81        2.74      1.24 o 
  -6   3   4      165.12      156.99      3.06 o 
  -5   3   4        0.32        0.09      0.15 o 
  -4   3   4      261.54      251.18      3.19 o 
  -3   3   4       12.09       16.92      0.44 o 
  -2   3   4      219.91      225.94      2.24 o 
  -1   3   4        0.76        0.66      0.14 o 
   0   3   4      355.40      362.55      8.50 o 
   1   3   4        0.08        0.35      0.15 o 
   2   3   4       45.37       65.78      1.60 o 
   4   3   4      367.18      362.37      7.30 o 
   5   3   4      227.99      192.29      4.87 o 
   6   3   4       81.77       87.03      2.65 o 
   7   3   4       63.86       70.04      2.51 o 
   8   3   4       19.06       21.98      2.18 o 
 -10   4   4       25.47       27.75      2.26 o 
  -9   4   4        8.04        4.47      1.04 o 
  -8   4   4        5.47        5.00      0.78 o 
  -7   4   4        0.00       -0.38      0.44 o 
  -6   4   4       68.33       68.76      1.85 o 
  -4   4   4        1.88        1.76      0.23 o 
  -3   4   4      234.00      213.55      2.75 o 
  -2   4   4      102.11      121.83      1.70 o 
  -1   4   4      424.81      492.32      4.17 o 
   0   4   4      294.59      346.88      4.02 o 
   1   4   4      128.60      147.44      1.55 o 
   2   4   4      300.20      331.56      4.17 o 
   3   4   4      335.37      322.84      6.07 o 
   4   4   4      185.22      175.26      4.38 o 
   5   4   4       11.44        6.09      0.86 o 
   6   4   4        6.77       10.77      1.13 o 
   7   4   4        4.60        5.17      1.19 o 
   8   4   4        0.13        0.06      1.07 o 
 -10   5   4       23.79       30.02      2.37 o 
  -9   5   4       52.73       57.75      2.69 o 
  -8   5   4       24.92       30.17      1.56 o 
  -7   5   4      190.40      189.33      4.13 o 
  -6   5   4      188.93      178.57      3.41 o 
  -4   5   4       20.08       21.59      0.60 o 
  -3   5   4      755.48      865.82      9.63 o 
  -2   5   4      521.56      558.30      4.68 o 
  -1   5   4       11.66       19.15      0.60 o 
   0   5   4     1341.00     1487.50     12.98 o 
   1   5   4        0.43        0.34      0.12 o 
   2   5   4      446.68      446.86      6.32 o 
   3   5   4        8.70       14.34      1.22 o 
   4   5   4       48.78       44.22      1.68 o 
   5   5   4        3.81        4.23      0.76 o 
   6   5   4        0.06        0.51      0.60 o 
   7   5   4       17.51       15.85      1.46 o 
   8   5   4       61.92       69.28      4.45 o 
 -10   6   4       43.00       44.00      3.79 o 
  -9   6   4       29.26       33.27      1.66 o 
  -8   6   4        5.87        2.07      0.66 o 
  -7   6   4      197.28      185.61      3.72 o 
  -6   6   4       16.57       17.15      1.06 o 
  -4   6   4       93.89      103.84      1.67 o 
  -3   6   4      137.14      169.40      2.85 o 
  -2   6   4        0.14        0.55      0.12 o 
  -1   6   4      589.77      635.21      5.00 o 
   0   6   4     3325.61     3543.22     39.23 o 
   1   6   4       19.88       16.80      0.42 o 
   2   6   4      214.69      223.30      3.56 o 
   3   6   4      926.46      908.72     10.75 o 
   4   6   4     1831.63     1727.31     22.69 o 
   5   6   4       29.35       28.47      1.65 o 
   6   6   4        0.03        0.09      0.58 o 
   7   6   4      388.00      399.67      7.26 o 
 -10   7   4        3.32        2.22      1.18 o 
  -9   7   4       18.26       18.03      1.37 o 
  -8   7   4       20.45       16.93      2.08 o 
  -7   7   4       36.47       33.09      1.41 o 
  -6   7   4       10.57        9.60      0.84 o 
  -5   7   4       73.40       69.24      7.41 o 
  -4   7   4       52.42       64.36      1.04 o 
  -3   7   4      128.05      127.85      1.69 o 
  -2   7   4      154.21      172.93      1.75 o 
  -1   7   4      623.86      696.27      5.85 o 
   0   7   4     1370.27     1475.51     11.22 o 
   1   7   4        8.88        9.17      0.46 o 
   2   7   4        4.80        5.12      0.42 o 
   3   7   4      847.80      826.03     11.07 o 
   4   7   4       19.12       24.46      1.44 o 
   5   7   4       25.67       19.48      1.37 o 
   6   7   4        0.32       -0.21      0.71 o 
   7   7   4      102.01      115.18      4.13 o 
 -10   8   4       11.62       16.96      2.83 o 
  -9   8   4       16.08       14.89      1.83 o 
  -8   8   4      100.54       93.40      4.13 o 
  -7   8   4        8.39        9.80      0.93 o 
  -6   8   4      508.68      489.70     11.40 o 
  -5   8   4       70.64       69.37      2.27 o 
  -4   8   4        4.89        5.35      0.25 o 
  -3   8   4        1.30        4.25      0.32 o 
  -2   8   4       80.80       84.60      1.21 o 
  -1   8   4      510.94      530.57      4.33 o 
   0   8   4        2.28        4.25      0.24 o 
   1   8   4      113.75      132.22      2.22 o 
   2   8   4        0.72        0.71      0.24 o 
   3   8   4      462.18      453.51      6.00 o 
   4   8   4      302.90      300.47      5.34 o 
   5   8   4       12.17       13.63      1.20 o 
   6   8   4        3.44        3.88      0.89 o 
   7   8   4       10.15       10.84      2.23 o 
 -10   9   4       15.14       16.13      2.87 o 
  -9   9   4       13.14       12.55      1.72 o 
  -8   9   4        1.70        2.18      0.90 o 
  -7   9   4       10.53        8.93      1.15 o 
  -6   9   4       19.36       20.21      1.52 o 
  -5   9   4       25.94       25.01      1.42 o 
  -4   9   4        2.58        7.12      0.41 o 
  -3   9   4       19.83       17.99      0.61 o 
  -2   9   4       85.29       82.23      1.08 o 
  -1   9   4       61.40       76.02      0.98 o 
   0   9   4       53.99       58.54      0.79 o 
   1   9   4      410.71      438.46      4.36 o 
   2   9   4      100.85      109.16      1.51 o 
   3   9   4        7.63       11.38      0.80 o 
   4   9   4       70.25       84.00      2.41 o 
   5   9   4        9.74       12.86      1.17 o 
   6   9   4        9.50        8.67      1.34 o 
   7   9   4       71.57       70.96      5.20 o 
  -9  10   4        6.37        7.17      1.27 o 
  -8  10   4        1.81        0.61      0.77 o 
  -7  10   4      156.56      164.07      4.44 o 
  -6  10   4       40.65       43.34      1.99 o 
  -5  10   4      131.85      120.78      3.29 o 
  -4  10   4      125.62      111.63      1.97 o 
  -3  10   4       57.79       52.47      1.23 o 
  -2  10   4       84.38       90.72      1.18 o 
  -1  10   4      342.44      329.15      3.25 o 
   0  10   4       72.46       90.37      1.07 o 
   1  10   4       42.92       56.50      0.99 o 
   2  10   4        3.21        2.29      0.31 o 
   3  10   4      500.31      512.49      6.72 o 
   4  10   4      220.67      207.57      7.12 o 
   5  10   4        7.29        4.78      0.84 o 
   6  10   4       20.86       21.74      1.98 o 
   7  10   4        0.02        0.49      1.58 o 
  -9  11   4        9.33       11.93      1.53 o 
  -8  11   4       23.55       19.37      1.76 o 
  -7  11   4       26.46       26.34      1.93 o 
  -6  11   4       36.08       34.67      3.91 o 
  -5  11   4       29.92       26.17      1.55 o 
  -4  11   4       54.51       46.35      1.05 o 
  -3  11   4        6.39        7.44      1.08 o 
  -2  11   4       99.26      104.81      1.40 o 
  -1  11   4      293.63      287.87      2.67 o 
   0  11   4      142.16      140.61      1.56 o 
   1  11   4      177.57      195.03      2.13 o 
   2  11   4        3.55        1.13      0.28 o 
   3  11   4      283.59      281.52      4.26 o 
   4  11   4       41.46       51.55      1.91 o 
   5  11   4       89.17       93.17      3.60 o 
   6  11   4        2.08        3.69      1.06 o 
   7  11   4      137.53      149.69      5.34 o 
  -9  12   4       31.28       29.29      2.28 o 
  -8  12   4        4.60        3.73      1.01 o 
  -7  12   4      255.16      258.71      6.17 o 
  -6  12   4        6.42        4.79      1.06 o 
  -5  12   4      124.92      113.40      2.22 o 
  -4  12   4        6.61        5.10      0.41 o 
  -3  12   4      861.98      917.89      8.56 o 
  -2  12   4       65.73       71.15      1.22 o 
  -1  12   4      561.71      558.69      4.72 o 
   0  12   4       18.08       18.11      0.55 o 
   1  12   4      339.43      330.15      3.51 o 
   2  12   4       83.39       69.69      1.25 o 
   3  12   4      179.08      170.67      3.59 o 
   4  12   4      584.40      559.76     12.85 o 
   5  12   4        1.58        1.92      1.49 o 
   6  12   4        0.40       -0.28      0.84 o 
  -9  13   4       15.46       16.80      2.56 o 
  -8  13   4        4.79        4.58      1.10 o 
  -7  13   4       78.30       84.16      5.53 o 
  -6  13   4      239.87      230.15      5.58 o 
  -5  13   4       47.71       42.37      0.94 o 
  -4  13   4       23.06       16.33      0.66 o 
  -3  13   4      710.22      750.78      7.20 o 
  -2  13   4      645.13      676.10      6.06 o 
  -1  13   4       12.33       13.12      0.52 o 
   0  13   4      125.11      129.31      1.55 o 
   1  13   4       63.20       67.47      1.18 o 
   2  13   4      208.30      179.74      2.54 o 
   3  13   4        1.65        2.48      0.55 o 
   4  13   4       55.41       49.40      1.89 o 
   5  13   4       11.85       12.41      1.53 o 
   6  13   4        2.33        4.73      1.81 o 
  -9  14   4        0.82        1.26      1.00 o 
  -8  14   4        3.28        4.81      1.18 o 
  -7  14   4       10.66       11.39      1.16 o 
  -6  14   4       19.49       16.74      1.29 o 
  -5  14   4       37.38       31.90      0.86 o 
  -4  14   4       36.88       33.58      1.36 o 
  -3  14   4        9.26       10.03      0.57 o 
  -2  14   4       44.54       42.66      0.93 o 
  -1  14   4       30.49       29.96      0.71 o 
   0  14   4      208.27      220.99      2.31 o 
   1  14   4       44.92       45.12      0.98 o 
   2  14   4       73.69       60.99      1.51 o 
   3  14   4      148.69      144.98      3.24 o 
   4  14   4        4.67        6.69      1.14 o 
   5  14   4       79.65       79.41      4.61 o 
   6  14   4       95.92       95.46      5.34 o 
  -8  15   4       26.26       26.32      1.76 o 
  -7  15   4        2.61        2.40      0.78 o 
  -6  15   4       23.70       19.19      1.40 o 
  -5  15   4       31.38       26.24      1.17 o 
  -4  15   4      117.93      122.17      2.31 o 
  -3  15   4      150.81      149.10      2.13 o 
  -2  15   4       10.93        9.21      0.54 o 
  -1  15   4      123.28      121.33      1.70 o 
   0  15   4      250.93      256.53      2.81 o 
   1  15   4       15.20       17.25      0.70 o 
   2  15   4      154.65      142.07      2.25 o 
   3  15   4      206.81      201.86      4.06 o 
   4  15   4       12.62        9.44      1.99 o 
   5  15   4       86.40       91.02      5.02 o 
   6  15   4       19.05       17.67      2.82 o 
  -8  16   4       19.97       19.84      1.60 o 
  -7  16   4       49.62       47.93      2.07 o 
  -6  16   4      109.96      108.20      3.01 o 
  -5  16   4        1.02        0.45      0.40 o 
  -4  16   4       20.59       16.93      0.99 o 
  -3  16   4       25.38       24.24      0.87 o 
  -2  16   4      120.41      122.00      1.76 o 
  -1  16   4        0.19       -0.11      0.29 o 
   0  16   4       18.32       19.77      0.72 o 
   1  16   4      144.41      141.32      2.02 o 
   2  16   4       15.71       12.85      0.75 o 
   3  16   4       27.93       27.44      1.51 o 
   4  16   4       46.45       44.18      3.27 o 
   5  16   4        4.94        0.60      1.42 o 
  -8  17   4        1.52        3.77      1.76 o 
  -7  17   4        1.06        1.39      0.98 o 
  -6  17   4       49.55       56.80      2.22 o 
  -5  17   4        7.16        6.25      0.66 o 
  -4  17   4      207.28      203.65      2.91 o 
  -3  17   4      146.03      143.04      2.16 o 
  -2  17   4       19.03       19.45      0.79 o 
  -1  17   4        0.01       -0.24      0.32 o 
   0  17   4       84.70       86.72      1.44 o 
   1  17   4        0.45        0.75      0.34 o 
   2  17   4        8.75        9.14      0.68 o 
   3  17   4       16.61       17.05      1.75 o 
   4  17   4        8.92        6.65      1.79 o 
   5  17   4        6.58        6.44      1.87 o 
  -7  18   4      189.95      178.97      4.33 o 
  -6  18   4      480.11      470.84      8.87 o 
  -5  18   4        4.61        5.43      0.86 o 
  -4  18   4        9.08        8.81      0.66 o 
  -3  18   4      248.05      259.56      3.28 o 
  -2  18   4       77.07       81.54      1.47 o 
  -1  18   4      130.79      129.40      1.92 o 
   0  18   4       44.39       45.60      1.16 o 
   1  18   4        0.01       -0.30      0.30 o 
   2  18   4       24.69       24.37      1.03 o 
   3  18   4        0.26       -0.33      0.74 o 
   4  18   4       17.63       21.09      2.73 o 
   5  18   4       34.54       32.99      3.55 o 
  -7  19   4        2.07        2.31      1.24 o 
  -6  19   4        4.11        5.06      1.02 o 
  -5  19   4        8.36        8.06      0.79 o 
  -4  19   4       26.51       25.20      0.99 o 
  -3  19   4        1.79        1.62      0.46 o 
  -2  19   4       76.05       72.38      1.42 o 
  -1  19   4      196.14      196.12      2.56 o 
   0  19   4       59.64       60.21      1.38 o 
   1  19   4        2.58        2.21      0.43 o 
   2  19   4      121.50      126.89      2.55 o 
   3  19   4       25.61       26.84      3.19 o 
   4  19   4        3.47        5.16      1.61 o 
  -6  20   4        2.99        3.87      1.04 o 
  -5  20   4       52.23       53.56      1.64 o 
  -4  20   4       57.25       55.06      1.59 o 
  -3  20   4       18.78       21.85      1.05 o 
  -2  20   4      107.47      113.69      1.88 o 
  -1  20   4        1.57        1.54      0.43 o 
   0  20   4        6.56        6.55      0.61 o 
   1  20   4       17.35       17.53      0.99 o 
   2  20   4      108.87      108.96      2.38 o 
   3  20   4       48.55       46.97      2.47 o 
   4  20   4       28.13       29.26      3.19 o 
  -5  21   4        0.28       -0.28      0.50 o 
  -4  21   4      152.35      145.02      2.48 o 
  -3  21   4      194.05      203.04      2.95 o 
  -2  21   4        8.98        8.47      0.66 o 
  -1  21   4        8.27        8.20      0.64 o 
   0  21   4       96.91       93.74      1.83 o 
   1  21   4       25.83       24.70      1.08 o 
   2  21   4       19.51       19.24      1.33 o 
   3  21   4        0.06       -0.81      0.83 o 
  -5  22   4       47.66       45.90      2.31 o 
  -4  22   4       51.99       53.49      1.46 o 
  -3  22   4       22.19       21.54      1.03 o 
  -2  22   4        6.34        5.18      0.60 o 
  -1  22   4      132.95      131.80      2.13 o 
   0  22   4       22.65       20.26      0.99 o 
   1  22   4       18.47       16.90      2.19 o 
   2  22   4       25.10       24.95      1.72 o 
  -4  23   4       75.82       71.60      1.92 o 
  -3  23   4       18.56       16.42      0.94 o 
  -2  23   4       15.02       14.60      0.85 o 
  -1  23   4       56.03       56.20      1.39 o 
   0  23   4      137.30      139.01      2.54 o 
   1  23   4       30.39       29.91      1.30 o 
  -2  24   4       10.15       11.26      0.94 o 
  -1  24   4        7.64        9.30      0.74 o 
 -10   1   5       16.06       22.61      2.06 o 
  -9   1   5        6.74        9.95      1.36 o 
  -8   1   5       47.53       48.12      2.34 o 
  -7   1   5      186.36      188.54      4.81 o 
  -6   1   5       10.98       10.81      0.79 o 
  -5   1   5      153.55      162.54      2.36 o 
  -4   1   5      537.01      499.32      4.61 o 
  -3   1   5     2222.47     2311.57     19.94 o 
  -2   1   5       22.00       25.18      0.51 o 
  -1   1   5      100.78       83.30      0.94 o 
   0   1   5     1716.29     1799.09     52.91 o 
   1   1   5        3.03        2.58      0.25 o 
   3   1   5      488.01      480.78      9.05 o 
   4   1   5        2.97        4.25      0.88 o 
   5   1   5        2.67        3.44      0.88 o 
   6   1   5       79.89       88.80      3.78 o 
   7   1   5       17.28       17.57      1.57 o 
 -10   2   5        1.94        3.03      1.05 o 
  -9   2   5        0.74       -0.52      0.66 o 
  -8   2   5        2.21        2.85      0.88 o 
  -7   2   5     1713.47     1677.29     22.03 o 
  -6   2   5      122.60      112.65      3.86 o 
  -5   2   5        7.34        7.45      0.51 o 
  -4   2   5      811.33      929.61      8.27 o 
  -3   2   5     1398.10     1525.33     13.31 o 
  -2   2   5      158.40      159.78      1.41 o 
  -1   2   5     3486.30     3624.08     30.75 o 
   0   2   5      107.65      131.99      2.85 o 
   1   2   5      148.21      157.26      2.25 o 
   3   2   5     4696.79     4566.57     69.44 o 
   4   2   5        6.18        7.96      1.12 o 
   5   2   5       68.87       64.05      4.19 o 
   6   2   5      132.41      150.00      3.76 o 
   7   2   5       78.65       83.81      2.89 o 
 -10   3   5       37.92       39.06      2.49 o 
  -9   3   5        1.41       -0.64      0.69 o 
  -8   3   5       64.04       62.52      3.01 o 
  -7   3   5       51.96       48.38      1.62 o 
  -6   3   5      839.71      821.98     11.36 o 
  -5   3   5      264.26      260.89      5.06 o 
  -4   3   5      116.47      121.53      1.36 o 
  -3   3   5      846.32      897.08      8.00 o 
  -2   3   5        4.37        2.06      0.17 o 
  -1   3   5     1268.84     1382.43     11.09 o 
   0   3   5       29.79       27.06      0.76 o 
   1   3   5      375.45      354.90      3.85 o 
   2   3   5     1041.15     1052.40     17.25 o 
   3   3   5      643.33      637.99     11.40 o 
   4   3   5      401.46      376.54      7.77 o 
   5   3   5       16.74       16.19      1.56 o 
   6   3   5       85.28       97.43      3.33 o 
   7   3   5       32.19       32.69      2.42 o 
 -10   4   5        4.06        3.02      1.09 o 
  -9   4   5       28.20       30.57      2.28 o 
  -8   4   5      314.22      308.07      5.42 o 
  -7   4   5       64.34       65.74      2.15 o 
  -6   4   5      313.99      291.53      4.82 o 
  -5   4   5        8.28        6.18      1.58 o 
  -4   4   5      482.45      502.32      5.19 o 
  -3   4   5      397.51      428.67      3.74 o 
  -2   4   5      442.07      433.14      3.76 o 
  -1   4   5      902.07      982.35      7.52 o 
   0   4   5      279.34      315.51      3.74 o 
   1   4   5      183.51      221.34      2.22 o 
   2   4   5      166.58      173.30      4.05 o 
   3   4   5        2.67        4.00      0.81 o 
   4   4   5       37.03       42.28      2.09 o 
   5   4   5       14.78       12.72      1.17 o 
   6   4   5       30.09       30.01      1.88 o 
   7   4   5       34.81       42.60      2.19 o 
 -10   5   5        2.29        2.80      1.04 o 
  -9   5   5        2.14        1.81      0.89 o 
  -8   5   5      619.92      589.00      9.02 o 
  -7   5   5      667.16      674.57      9.86 o 
  -6   5   5      648.08      622.36      8.99 o 
  -5   5   5      129.52      146.35      3.39 o 
  -4   5   5      913.73      929.94      9.20 o 
  -3   5   5      133.06      159.42      1.82 o 
  -2   5   5     1122.64     1201.87      9.74 o 
  -1   5   5      700.00      775.29      6.45 o 
   0   5   5      687.38      709.34      7.92 o 
   1   5   5       20.25       30.66      0.76 o 
   2   5   5       12.00       14.03      1.32 o 
   3   5   5       45.09       44.98      1.98 o 
   4   5   5      648.05      605.35      9.23 o 
   5   5   5        1.92        1.33      0.67 o 
   6   5   5        0.23        0.57      0.69 o 
   7   5   5       24.28       30.50      2.04 o 
 -10   6   5       21.70       20.16      1.96 o 
  -9   6   5        0.18       -0.76      0.76 o 
  -8   6   5        0.18       -0.56      0.63 o 
  -7   6   5       99.02       92.01      3.30 o 
  -6   6   5       48.76       42.09      1.67 o 
  -5   6   5      109.13       84.27      2.13 o 
  -4   6   5       87.21       88.70      1.32 o 
  -3   6   5      373.94      364.05      3.93 o 
  -2   6   5     3241.57     3457.37     25.50 o 
  -1   6   5       39.77       32.42      0.56 o 
   0   6   5       29.81       26.64      0.58 o 
   1   6   5       83.86       73.05      0.98 o 
   2   6   5      394.52      386.36      5.84 o 
   3   6   5       40.50       39.73      1.53 o 
   4   6   5       55.37       55.49      1.99 o 
   5   6   5        7.17        8.37      1.03 o 
   6   6   5        0.40        0.37      0.65 o 
   7   6   5      118.98      134.03      3.75 o 
 -10   7   5        5.90        4.08      1.83 o 
  -9   7   5        2.91        2.64      0.74 o 
  -8   7   5      177.07      173.46      3.74 o 
  -7   7   5        0.41        0.85      0.53 o 
  -6   7   5       26.37       25.03      1.20 o 
  -5   7   5       93.83       84.84      1.43 o 
  -4   7   5        4.49        9.11      0.42 o 
  -3   7   5       49.22       46.10      0.83 o 
  -2   7   5     2398.42     2533.82     17.83 o 
  -1   7   5      184.01      166.50      1.64 o 
   0   7   5       15.38       23.76      0.51 o 
   1   7   5       12.16       22.27      0.52 o 
   2   7   5      257.88      260.62      3.79 o 
   3   7   5      171.52      169.13      4.39 o 
   4   7   5      314.83      310.33      6.31 o 
   5   7   5       69.88       68.01      2.32 o 
   6   7   5       42.36       44.86      2.02 o 
   7   7   5       85.01       90.23      3.74 o 
 -10   8   5       27.25       26.09      3.43 o 
  -9   8   5       25.52       23.83      1.56 o 
  -8   8   5      156.55      159.58      3.59 o 
  -7   8   5       12.48       10.72      0.95 o 
  -6   8   5      113.22      121.70      2.73 o 
  -5   8   5       20.60       26.45      0.82 o 
  -4   8   5        0.78        0.58      0.46 o 
  -3   8   5      304.63      331.45      3.98 o 
  -2   8   5       65.51       80.64      0.93 o 
  -1   8   5       14.31        9.66      0.46 o 
   0   8   5      104.05      104.72      1.23 o 
   1   8   5       62.81       61.33      0.90 o 
   2   8   5      123.87      116.56      2.49 o 
   3   8   5        6.57       12.40      1.04 o 
   4   8   5       44.24       44.18      1.81 o 
   5   8   5       38.31       32.99      1.73 o 
   6   8   5        0.41       -0.40      0.70 o 
   7   8   5       40.36       46.37      2.75 o 
 -10   9   5       30.24       31.16      3.75 o 
  -9   9   5       11.66       11.72      1.70 o 
  -8   9   5        2.98        2.90      0.95 o 
  -7   9   5        0.19       -0.03      0.68 o 
  -6   9   5       80.39       78.10      3.44 o 
  -5   9   5      200.50      193.53      3.19 o 
  -4   9   5       27.89       27.71      0.95 o 
  -3   9   5       59.47       61.10      1.56 o 
  -2   9   5      191.40      193.97      2.11 o 
  -1   9   5       50.71       50.54      0.79 o 
   0   9   5        1.07        1.76      0.23 o 
   1   9   5        0.36        0.61      0.21 o 
   2   9   5       90.00       85.68      1.38 o 
   3   9   5        1.92        1.48      0.66 o 
   4   9   5       36.82       38.19      1.72 o 
   5   9   5       20.28       18.08      1.45 o 
   6   9   5       16.74       17.24      1.77 o 
 -10  10   5        0.00       -0.10      1.45 o 
  -9  10   5       74.23       75.22      3.23 o 
  -8  10   5      205.11      202.47      7.75 o 
  -7  10   5        5.50        5.01      1.67 o 
  -6  10   5       17.38       19.66      1.40 o 
  -5  10   5       27.83       15.21      0.77 o 
  -4  10   5        3.55        1.45      0.48 o 
  -3  10   5       33.72       36.22      0.76 o 
  -2  10   5      639.81      602.84      5.77 o 
  -1  10   5       20.20       15.72      0.52 o 
   0  10   5       34.81       40.38      0.80 o 
   1  10   5       35.57       34.16      0.91 o 
   2  10   5       83.58       77.99      1.37 o 
   3  10   5       25.10       23.03      1.40 o 
   4  10   5       59.97       56.40      2.49 o 
   5  10   5       15.12       16.74      1.39 o 
   6  10   5       65.76       64.89      3.27 o 
  -9  11   5        7.73        6.68      1.28 o 
  -8  11   5       52.79       58.70      2.65 o 
  -7  11   5        0.58        0.68      0.93 o 
  -6  11   5       51.97       47.21      2.38 o 
  -5  11   5       60.73       45.32      1.31 o 
  -4  11   5        0.45        0.06      0.26 o 
  -3  11   5       84.25       86.95      1.28 o 
  -2  11   5      792.32      748.56      6.54 o 
  -1  11   5      135.10      135.71      1.55 o 
   0  11   5        0.02        0.10      0.20 o 
   1  11   5       11.29        4.03      0.32 o 
   2  11   5        1.20        0.70      0.43 o 
   3  11   5      281.21      282.48      5.13 o 
   4  11   5      107.71       92.90      3.08 o 
   5  11   5       14.74       17.65      1.47 o 
   6  11   5      140.58      157.35      4.96 o 
  -9  12   5        1.68        0.21      0.87 o 
  -8  12   5       31.29       38.36      2.26 o 
  -7  12   5      154.44      150.37      7.68 o 
  -6  12   5       70.42       73.04      2.73 o 
  -5  12   5        5.05        3.11      0.39 o 
  -4  12   5        2.82        1.65      0.33 o 
  -3  12   5      157.91      166.52      2.00 o 
  -2  12   5      524.86      522.76      4.84 o 
  -1  12   5       22.20       21.57      0.61 o 
   0  12   5        3.88        3.64      0.33 o 
   1  12   5       44.94       33.54      0.74 o 
   2  12   5        9.53       10.98      0.61 o 
   3  12   5        9.89        8.84      0.96 o 
   4  12   5        0.59        0.74      0.64 o 
   5  12   5        0.00        0.00      0.86 o 
   6  12   5        7.80        7.96      1.42 o 
  -9  13   5       20.51       25.07      2.16 o 
  -8  13   5       28.17       35.17      4.18 o 
  -7  13   5      174.60      177.21      4.87 o 
  -6  13   5      184.08      175.57      4.64 o 
  -5  13   5       90.39       80.24      1.48 o 
  -4  13   5        2.66        0.21      0.30 o 
  -3  13   5      182.83      188.52      2.42 o 
  -2  13   5      141.85      141.62      1.83 o 
  -1  13   5     1193.92     1186.53      9.39 o 
   0  13   5       15.32       15.96      0.70 o 
   1  13   5        3.78        1.50      0.35 o 
   2  13   5       33.32       29.27      0.91 o 
   3  13   5       68.08       69.97      2.44 o 
   4  13   5      107.94      100.57      2.85 o 
   5  13   5        0.28        0.34      0.90 o 
   6  13   5        7.66        7.97      1.50 o 
  -9  14   5       22.34       22.95      3.70 o 
  -8  14   5       99.11      105.48      3.81 o 
  -7  14   5        2.30        2.78      1.70 o 
  -6  14   5      264.86      261.99      5.03 o 
  -5  14   5      455.87      411.58      5.61 o 
  -4  14   5        2.54        1.23      0.45 o 
  -3  14   5      189.10      209.02      2.65 o 
  -2  14   5      205.93      215.28      2.49 o 
  -1  14   5      361.33      338.66      3.47 o 
   0  14   5      144.09      160.30      1.99 o 
   1  14   5       52.70       64.05      1.19 o 
   2  14   5      132.31      114.77      2.24 o 
   3  14   5      115.82      121.92      3.71 o 
   4  14   5       17.54       22.63      1.90 o 
   5  14   5        3.01        1.45      1.49 o 
  -8  15   5       34.96       36.20      1.96 o 
  -7  15   5        3.25        3.43      1.01 o 
  -6  15   5      128.47      119.56      3.11 o 
  -5  15   5       37.11       28.69      1.11 o 
  -4  15   5       33.52       32.36      1.84 o 
  -3  15   5       53.07       55.55      1.21 o 
  -2  15   5       20.89       20.87      0.76 o 
  -1  15   5      192.43      195.24      2.36 o 
   0  15   5        3.18        2.76      0.37 o 
   1  15   5       17.49       15.36      0.66 o 
   2  15   5       69.44       63.16      1.56 o 
   3  15   5       58.53       54.41      2.43 o 
   4  15   5       82.22       81.10      4.53 o 
   5  15   5        5.93        4.07      1.65 o 
  -8  16   5        3.50        3.71      1.17 o 
  -7  16   5      284.37      279.35      7.50 o 
  -6  16   5       19.41       13.50      1.24 o 
  -5  16   5        0.78        0.26      0.43 o 
  -4  16   5        0.62       -0.33      0.33 o 
  -3  16   5       31.22       32.83      0.98 o 
  -2  16   5       11.22       12.08      0.64 o 
  -1  16   5       86.61       88.17      1.46 o 
   0  16   5        0.20        0.40      0.29 o 
   1  16   5        8.85        7.67      0.52 o 
   2  16   5        3.25        2.08      0.48 o 
   3  16   5      535.56      521.45     10.18 o 
   4  16   5        0.12        1.08      1.36 o 
   5  16   5       30.01       33.29      3.58 o 
  -8  17   5        2.33        1.52      0.89 o 
  -7  17   5       66.89       67.70      2.48 o 
  -6  17   5       14.04       12.27      1.26 o 
  -5  17   5       22.41       25.13      1.15 o 
  -4  17   5      290.36      274.05      3.70 o 
  -3  17   5      708.98      707.24      7.15 o 
  -2  17   5        0.01       -0.16      0.32 o 
  -1  17   5      718.79      725.50      6.72 o 
   0  17   5       69.63       68.80      1.39 o 
   1  17   5       29.86       33.92      0.94 o 
   2  17   5       92.48       96.06      2.06 o 
   3  17   5       32.29       35.40      2.07 o 
   4  17   5        3.26        2.42      1.43 o 
  -7  18   5        0.76        2.25      0.86 o 
  -6  18   5        3.89        2.94      1.14 o 
  -5  18   5        2.36        2.02      0.58 o 
  -4  18   5       14.96       12.91      0.79 o 
  -3  18   5       28.88       28.06      1.02 o 
  -2  18   5       92.22       92.57      1.60 o 
  -1  18   5       17.72       18.51      0.81 o 
   0  18   5       71.87       79.12      1.55 o 
   1  18   5        2.17        2.72      0.42 o 
   2  18   5        0.85        1.17      0.49 o 
   3  18   5       27.03       24.98      2.85 o 
   4  18   5        7.37        8.62      2.03 o 
  -7  19   5       71.71       77.00      3.28 o 
  -6  19   5       33.78       32.74      3.92 o 
  -5  19   5       57.32       55.91      1.72 o 
  -4  19   5      323.75      302.77      4.09 o 
  -3  19   5        3.94        3.16      0.52 o 
  -2  19   5        2.24        2.26      0.45 o 
  -1  19   5      309.60      316.50      3.94 o 
   0  19   5      616.17      637.78      6.63 o 
   1  19   5        9.00        7.84      0.63 o 
   2  19   5       38.40       39.75      2.03 o 
   3  19   5       81.16       86.30      4.61 o 
   4  19   5       22.20       17.99      2.72 o 
  -6  20   5      172.18      178.58      7.17 o 
  -5  20   5       47.33       45.45      1.59 o 
  -4  20   5      119.42      121.69      2.26 o 
  -3  20   5        5.07        3.47      0.54 o 
  -2  20   5      102.47      104.83      2.46 o 
  -1  20   5       50.53       55.03      1.27 o 
   0  20   5       51.58       53.90      1.35 o 
   1  20   5        3.63        3.10      0.50 o 
   2  20   5        0.21        0.67      0.58 o 
   3  20   5      392.60      405.18     12.17 o 
  -5  21   5        2.33        1.82      1.35 o 
  -4  21   5       19.52       22.53      1.78 o 
  -3  21   5       35.45       40.25      1.24 o 
  -2  21   5       44.14       43.30      1.19 o 
  -1  21   5       47.67       48.59      1.25 o 
   0  21   5        9.16        8.31      0.69 o 
   1  21   5        9.18        8.30      0.75 o 
   2  21   5      107.60      112.85      3.26 o 
  -5  22   5       53.75       47.93      2.57 o 
  -4  22   5       42.07       37.71      1.65 o 
  -3  22   5       26.50       28.56      1.17 o 
  -2  22   5      144.98      149.27      2.33 o 
  -1  22   5        1.42        0.85      0.47 o 
   0  22   5       80.98       77.14      1.69 o 
   1  22   5       45.85       47.32      1.73 o 
  -3  23   5       18.27       19.99      1.14 o 
  -2  23   5       55.51       56.42      1.41 o 
  -1  23   5       13.25       12.80      0.85 o 
   0  23   5       10.74       10.97      0.81 o 
 -11   0   6       11.29       14.75      2.65 o 
 -10   0   6      189.35      212.12      8.37 o 
  -9   0   6      109.42      110.52      5.40 o 
  -8   0   6       29.21       33.36      2.77 o 
  -7   0   6      309.75      291.36      9.21 o 
  -6   0   6      755.54      766.31     19.11 o 
  -5   0   6       84.80       87.60      2.15 o 
  -4   0   6       28.95       33.37      0.87 o 
  -3   0   6     1191.40     1231.27     13.24 o 
  -2   0   6        2.09        5.63      0.37 o 
  -1   0   6       85.66       94.08      1.28 o 
   0   0   6      294.24      300.87      5.24 o 
   1   0   6       11.96       14.16      1.60 o 
   2   0   6     1454.04     1314.67     30.21 o 
   3   0   6      721.71      693.27     17.70 o 
   4   0   6        9.13        9.74      1.78 o 
   5   0   6        5.91        6.99      1.71 o 
   6   0   6      118.55      118.23      5.89 o 
   7   0   6       60.45       68.83      4.54 o 
 -11   1   6        0.91       -0.85      0.85 o 
 -10   1   6        0.62        0.03      0.83 o 
  -9   1   6        0.45        0.94      0.77 o 
  -8   1   6       63.45       65.55      2.75 o 
  -7   1   6       38.86       35.87      1.94 o 
  -6   1   6       53.62       50.46      1.45 o 
  -5   1   6       61.77       67.99      1.28 o 
  -4   1   6       25.43       31.41      0.60 o 
  -3   1   6        0.78        1.02      0.17 o 
  -2   1   6      117.72      121.90      1.25 o 
  -1   1   6      617.17      689.38      5.39 o 
   0   1   6        3.02        0.84      0.33 o 
   1   1   6        1.28       -0.10      0.26 o 
   2   1   6        0.32        0.96      0.60 o 
   3   1   6       70.74       67.78      2.62 o 
   4   1   6       10.96       11.03      2.03 o 
   5   1   6       19.59       20.09      5.11 o 
   6   1   6        4.57        5.57      1.27 o 
   7   1   6       18.07       17.35      1.69 o 
 -10   2   6       99.23      107.47      3.99 o 
  -9   2   6        1.48        1.34      2.17 o 
  -8   2   6        3.34        4.42      0.99 o 
  -7   2   6      246.16      236.79      5.62 o 
  -6   2   6       84.06       81.06      2.10 o 
  -5   2   6       81.15       77.72      1.28 o 
  -4   2   6      274.93      318.53      3.16 o 
  -3   2   6     1099.35     1105.56      8.46 o 
  -2   2   6      483.19      528.60      5.33 o 
  -1   2   6      977.04     1038.61      8.49 o 
   0   2   6       31.09       31.28      0.83 o 
   1   2   6      153.67      141.17      2.41 o 
   2   2   6     1592.41     1520.95     24.44 o 
   3   2   6      292.68      280.56      6.18 o 
   4   2   6        0.01       -0.52      0.54 o 
   5   2   6       56.82       55.82      2.61 o 
   6   2   6      141.39      160.16      4.06 o 
   7   2   6       57.10       56.81      2.52 o 
 -10   3   6       47.74       55.96      3.94 o 
  -9   3   6       39.49       38.22      2.28 o 
  -8   3   6      108.25      107.76      5.84 o 
  -7   3   6     1181.44     1160.21     15.74 o 
  -6   3   6        1.66        1.41      0.44 o 
  -5   3   6       18.11       23.90      0.52 o 
  -4   3   6      930.01     1019.26      9.12 o 
  -3   3   6      216.23      241.25      2.17 o 
  -2   3   6     2030.03     2134.22     16.98 o 
  -1   3   6       10.99       10.45      0.34 o 
   0   3   6      113.92       89.36      1.41 o 
   1   3   6      348.00      354.76      8.33 o 
   2   3   6       53.54       51.72      2.14 o 
   3   3   6        2.74        2.86      1.21 o 
   4   3   6      165.00      153.18      5.99 o 
   5   3   6        2.17        2.31      0.89 o 
   6   3   6       40.70       42.43      2.03 o 
   7   3   6      173.48      187.89      6.09 o 
 -10   4   6        7.80        7.86      1.46 o 
  -9   4   6       20.45       18.21      2.15 o 
  -8   4   6       24.24       23.04      2.45 o 
  -7   4   6        3.31        4.55      0.68 o 
  -6   4   6       96.24       78.96      1.98 o 
  -5   4   6      115.47      114.81      1.81 o 
  -4   4   6       56.27       61.75      1.22 o 
  -3   4   6        0.16        0.69      0.24 o 
  -2   4   6      956.26     1012.28      8.33 o 
  -1   4   6      493.21      511.55      4.15 o 
   0   4   6      245.32      251.32      2.82 o 
   1   4   6       45.20       45.81      1.51 o 
   2   4   6      379.59      380.25      8.20 o 
   3   4   6        5.08        3.61      1.34 o 
   4   4   6       38.02       30.32      4.01 o 
   5   4   6       27.16       25.59      1.67 o 
   6   4   6       90.62       93.13      3.05 o 
   7   4   6       95.15      106.13      3.39 o 
 -10   5   6       14.98       18.15      1.94 o 
  -9   5   6        0.41        0.12      0.74 o 
  -8   5   6        7.36        7.84      0.92 o 
  -7   5   6      152.91      146.28      3.11 o 
  -6   5   6       19.23       19.39      1.04 o 
  -5   5   6      272.86      282.91      3.72 o 
  -4   5   6       67.40       76.76      1.27 o 
  -3   5   6        1.20        1.36      0.23 o 
  -2   5   6      269.23      263.20      3.11 o 
  -1   5   6        6.51        5.39      0.30 o 
   0   5   6        4.77        1.57      0.23 o 
   1   5   6      168.81      153.50      2.27 o 
   2   5   6      403.76      379.40      7.62 o 
   3   5   6      373.42      361.23      7.49 o 
   4   5   6       51.78       46.44      2.26 o 
   5   5   6       27.95       27.56      1.77 o 
   6   5   6        0.47       -0.70      0.81 o 
 -10   6   6        6.56        5.84      1.31 o 
  -9   6   6      236.84      245.07      6.32 o 
  -8   6   6      217.62      209.27      4.18 o 
  -7   6   6       14.16       14.15      1.03 o 
  -6   6   6        4.18        1.73      0.51 o 
  -5   6   6      614.28      681.37      8.00 o 
  -4   6   6      453.85      456.73      7.81 o 
  -3   6   6       68.94       65.80      0.92 o 
  -2   6   6      192.14      165.14      1.77 o 
  -1   6   6       74.80       71.31      0.93 o 
   1   6   6      136.20      115.23      1.70 o 
   2   6   6       33.69       33.00      4.69 o 
   3   6   6       16.40       15.08      2.75 o 
   4   6   6       30.59       25.46      1.60 o 
   5   6   6        0.99        0.85      0.65 o 
   6   6   6        4.99        3.01      0.90 o 
 -10   7   6        0.72        1.92      1.00 o 
  -9   7   6       24.79       23.42      2.02 o 
  -8   7   6      237.83      234.27      4.55 o 
  -7   7   6       95.18       96.03      2.45 o 
  -6   7   6       60.58       45.07      2.24 o 
  -5   7   6      139.64      134.02      1.77 o 
  -4   7   6      784.06      776.00     25.01 o 
  -3   7   6        0.49        0.26      0.22 o 
  -2   7   6     1075.07     1063.40      8.27 o 
  -1   7   6        5.48        5.30      0.32 o 
   1   7   6        5.92        2.54      0.32 o 
   2   7   6       48.79       44.92      1.62 o 
   3   7   6       15.16       15.69      1.22 o 
   4   7   6        1.34        0.67      0.58 o 
   5   7   6        5.13        3.84      1.17 o 
   6   7   6       11.74       10.21      1.29 o 
 -10   8   6       14.80       14.39      2.81 o 
  -9   8   6        4.98        3.65      0.89 o 
  -8   8   6      983.78      987.98     16.72 o 
  -7   8   6       10.43        9.34      0.90 o 
  -6   8   6       98.80       97.37      2.91 o 
  -5   8   6        7.65        5.06      0.34 o 
  -4   8   6       14.61       16.70      0.87 o 
  -3   8   6      195.25      188.02      2.20 o 
  -2   8   6       76.36       82.01      1.17 o 
  -1   8   6       15.40       17.85      0.48 o 
   0   8   6        3.18        4.15      0.34 o 
   1   8   6       24.66       14.27      0.48 o 
   2   8   6      298.61      296.46      5.53 o 
   3   8   6        3.85        4.15      1.19 o 
   4   8   6       96.35       95.89      3.17 o 
   5   8   6        0.02       -0.50      0.50 o 
   6   8   6        2.11        1.12      0.84 o 
 -10   9   6        1.49        2.15      1.56 o 
  -9   9   6       17.77       17.36      1.68 o 
  -8   9   6        0.64       -0.30      1.52 o 
  -7   9   6        0.00        0.34      0.61 o 
  -6   9   6      210.81      215.40      5.00 o 
  -5   9   6      414.70      335.69      4.18 o 
  -4   9   6        8.85       11.27      0.64 o 
  -3   9   6       56.57       63.30      1.03 o 
  -2   9   6      232.23      218.06      2.12 o 
  -1   9   6       22.85       15.78      0.49 o 
   0   9   6       74.68       77.03      1.05 o 
   1   9   6       27.37       35.73      1.17 o 
   2   9   6       11.64       12.41      2.53 o 
   3   9   6        3.44        2.13      0.67 o 
   4   9   6       33.92       38.26      1.80 o 
   5   9   6        0.34        0.00      0.65 o 
   6   9   6        2.43        3.01      0.89 o 
 -10  10   6        0.02        1.04      1.44 o 
  -9  10   6       26.69       28.92      2.05 o 
  -8  10   6      747.46      739.89     24.00 o 
  -7  10   6      115.18      113.42      3.49 o 
  -6  10   6        0.89        1.87      0.78 o 
  -5  10   6       30.49       15.50      0.69 o 
  -4  10   6        1.18        0.74      0.39 o 
  -3  10   6      163.19      174.78      2.02 o 
  -2  10   6      142.56      122.25      1.58 o 
  -1  10   6       78.44       77.93      1.07 o 
   0  10   6        5.44        7.66      0.39 o 
   1  10   6      318.05      312.24      3.34 o 
   2  10   6       14.00       12.13      1.03 o 
   3  10   6      205.61      200.18      4.18 o 
   4  10   6       49.97       50.44      2.06 o 
   5  10   6       45.13       46.07      2.09 o 
   6  10   6        0.01        0.14      0.97 o 
  -9  11   6      142.63      133.32      4.27 o 
  -8  11   6       18.41       18.05      1.71 o 
  -7  11   6       43.71       43.40      3.87 o 
  -6  11   6        2.11        1.84      0.75 o 
  -5  11   6       44.10       49.71      0.98 o 
  -4  11   6       43.76       49.29      1.12 o 
  -3  11   6       27.08       27.80      0.73 o 
  -2  11   6      820.41      866.75      7.52 o 
  -1  11   6       12.48        9.84      0.42 o 
   0  11   6       35.62       33.97      0.88 o 
   1  11   6      145.27      153.08      1.97 o 
   2  11   6        0.26       -0.07      0.46 o 
   3  11   6        0.15        0.00      0.56 o 
   4  11   6        3.63        6.17      0.94 o 
   5  11   6       10.62       11.91      1.29 o 
  -9  12   6       96.52       89.18      3.47 o 
  -8  12   6      110.35      107.59      4.79 o 
  -7  12   6       41.20       45.99      3.28 o 
  -6  12   6       16.01       12.99      2.43 o 
  -5  12   6        5.53        5.50      0.41 o 
  -4  12   6        0.19        0.00      0.29 o 
  -3  12   6       23.08       20.39      0.68 o 
  -2  12   6      403.82      432.72      4.17 o 
  -1  12   6      341.64      353.75      3.28 o 
   0  12   6        0.56        0.31      0.23 o 
   1  12   6       29.89       29.99      0.77 o 
   2  12   6        2.39        2.56      0.77 o 
   3  12   6       55.06       54.57      2.00 o 
   4  12   6       91.21      101.04      2.97 o 
   5  12   6        8.37        7.31      1.12 o 
  -9  13   6        0.01        0.03      0.90 o 
  -8  13   6       23.35       26.83      2.10 o 
  -7  13   6      126.21      125.08      3.94 o 
  -6  13   6        0.78        0.86      0.35 o 
  -5  13   6       30.77       30.82      0.81 o 
  -4  13   6        0.22        0.17      0.31 o 
  -3  13   6       10.36       11.22      0.90 o 
  -2  13   6        5.53        4.38      0.42 o 
  -1  13   6      123.83      124.37      1.71 o 
   0  13   6       35.22       32.82      0.79 o 
   1  13   6       62.80       65.23      1.18 o 
   2  13   6      335.11      337.90      4.63 o 
   3  13   6      110.68      106.78      2.90 o 
   4  13   6       13.79       14.69      1.35 o 
   5  13   6        0.03       -0.62      0.80 o 
  -9  14   6       60.53       64.30      3.07 o 
  -8  14   6       34.21       34.19      2.30 o 
  -7  14   6        0.38        0.85      0.85 o 
  -6  14   6       15.40       15.47      0.73 o 
  -5  14   6      128.56      116.80      1.92 o 
  -4  14   6       16.52       13.47      0.74 o 
  -3  14   6        0.14        0.35      0.30 o 
  -2  14   6      273.52      274.69      3.02 o 
  -1  14   6      400.10      407.90      4.07 o 
   0  14   6        0.44        0.64      0.28 o 
   1  14   6        2.45        1.84      0.34 o 
   2  14   6      223.36      220.21      3.38 o 
   3  14   6       13.52       12.53      1.20 o 
   4  14   6       50.23       47.68      2.02 o 
   5  14   6        2.82       -0.20      0.89 o 
  -8  15   6        0.60        1.36      0.78 o 
  -7  15   6      204.36      202.39      4.43 o 
  -6  15   6        8.30       10.98      0.68 o 
  -5  15   6       68.05       57.82      1.27 o 
  -4  15   6        1.54        0.80      0.39 o 
  -3  15   6        5.36        6.03      0.50 o 
  -2  15   6      360.09      352.36      3.70 o 
  -1  15   6      222.83      224.77      2.64 o 
   0  15   6       64.60       68.55      1.23 o 
   1  15   6        0.03       -0.27      0.32 o 
   2  15   6       26.59       31.03      1.77 o 
   3  15   6        8.62        9.11      1.36 o 
   4  15   6        2.01        2.95      1.06 o 
  -8  16   6        0.82        1.24      0.78 o 
  -7  16   6       86.15       80.15      3.96 o 
  -6  16   6       56.44       59.26      1.49 o 
  -5  16   6        9.00        7.35      0.56 o 
  -4  16   6       30.00       29.00      1.30 o 
  -3  16   6      163.19      174.17      2.29 o 
  -2  16   6      152.23      149.29      2.06 o 
  -1  16   6      291.90      301.17      3.32 o 
   0  16   6       16.97       15.05      0.73 o 
   1  16   6        9.88        8.45      0.58 o 
   2  16   6      426.88      418.91      6.37 o 
   3  16   6      154.23      151.74      5.59 o 
   4  16   6        2.61        4.27      1.65 o 
  -8  17   6        0.04       -1.01      1.29 o 
  -7  17   6        2.30        2.45      1.14 o 
  -6  17   6        4.48        4.38      0.76 o 
  -5  17   6       17.07       17.81      1.34 o 
  -4  17   6       12.73       13.86      0.84 o 
  -3  17   6        9.91       10.06      0.64 o 
  -2  17   6        4.43        4.95      0.50 o 
  -1  17   6      222.97      222.17      2.72 o 
   0  17   6       40.26       40.34      1.09 o 
   1  17   6        4.18        4.82      0.49 o 
   2  17   6        1.70        2.88      0.59 o 
   3  17   6       13.53       13.18      1.59 o 
   4  17   6        0.82       -1.15      1.25 o 
  -7  18   6       66.19       67.12      2.58 o 
  -6  18   6       60.80       58.75      1.89 o 
  -5  18   6        0.00       -0.13      0.35 o 
  -4  18   6        1.65        1.35      0.48 o 
  -3  18   6      120.99      126.88      2.12 o 
  -2  18   6       47.35       45.05      1.12 o 
  -1  18   6       37.20       40.87      1.07 o 
   0  18   6        5.35        6.13      0.57 o 
   1  18   6       15.88       15.22      0.97 o 
   2  18   6        3.65        2.25      0.70 o 
   3  18   6       10.59        6.54      1.81 o 
  -7  19   6       22.66       19.57      2.68 o 
  -6  19   6        2.63        2.44      0.55 o 
  -5  19   6        5.79        5.49      0.55 o 
  -4  19   6        2.47        1.71      0.61 o 
  -3  19   6        6.03        6.08      0.66 o 
  -2  19   6        0.53        0.28      0.39 o 
  -1  19   6        1.06        0.10      0.38 o 
   0  19   6       61.15       63.34      1.87 o 
   1  19   6        0.23       -0.13      0.38 o 
   2  19   6       24.35       30.74      1.34 o 
   3  19   6        0.04       -0.99      1.19 o 
  -6  20   6        0.83        0.28      0.88 o 
  -5  20   6        4.19        5.80      0.79 o 
  -4  20   6        1.18        1.37      0.48 o 
  -3  20   6       69.73       72.05      1.63 o 
  -2  20   6       81.76       84.92      1.63 o 
  -1  20   6       64.72       63.85      1.39 o 
   0  20   6        4.70        3.51      0.60 o 
   1  20   6       28.48       29.59      1.39 o 
   2  20   6      113.26      121.71      3.74 o 
  -5  21   6        1.06        0.17      0.61 o 
  -4  21   6      102.36       99.96      1.94 o 
  -3  21   6        2.28        0.97      0.51 o 
  -2  21   6       22.99       27.10      1.07 o 
  -1  21   6       85.35       80.75      1.73 o 
   0  21   6        5.89        5.74      0.82 o 
   1  21   6        2.92        3.26      0.78 o 
  -4  22   6      120.19      109.79      2.08 o 
  -3  22   6        4.09        3.89      0.67 o 
  -2  22   6        1.11        0.13      0.46 o 
  -1  22   6       37.09       36.87      1.34 o 
   0  22   6       65.59       71.33      1.74 o 
  -3  23   6        1.41        1.77      0.66 o 
  -2  23   6      182.61      187.18      2.74 o 
  -1  23   6       51.05       52.83      1.48 o 
 -11   1   7        4.31        3.61      1.23 o 
 -10   1   7        0.57        0.87      0.90 o 
  -9   1   7       30.11       30.50      2.27 o 
  -8   1   7        3.53        3.91      0.95 o 
  -7   1   7      589.72      592.39     11.23 o 
  -6   1   7       66.33       68.23      1.74 o 
  -5   1   7       88.28       81.07      1.31 o 
  -4   1   7      337.90      382.56      3.81 o 
  -3   1   7       29.45       26.98      0.53 o 
  -2   1   7      460.84      463.37      3.83 o 
  -1   1   7        4.16        4.69      0.30 o 
   0   1   7       12.59       10.39      0.50 o 
   1   1   7      157.75      154.41      3.87 o 
   2   1   7     1052.10     1042.64     17.63 o 
   3   1   7      231.44      224.41      5.51 o 
   4   1   7        0.01        1.01      0.70 o 
   5   1   7      131.97      149.94      4.72 o 
   6   1   7        2.00        3.10      1.17 o 
 -10   2   7      123.78      139.55      4.64 o 
  -9   2   7       10.97       11.92      1.51 o 
  -8   2   7       35.68       38.61      2.14 o 
  -7   2   7        0.00       -0.60      0.60 o 
  -6   2   7        7.77        4.98      0.60 o 
  -5   2   7       33.37       27.65      0.66 o 
  -4   2   7       92.10       97.22      1.32 o 
  -3   2   7        5.26        2.58      0.22 o 
  -2   2   7        4.33        5.39      0.26 o 
  -1   2   7      899.89      998.52      7.71 o 
   0   2   7       72.00       69.55      1.60 o 
   1   2   7        0.13        0.53      0.48 o 
   2   2   7     1020.11      992.08     17.81 o 
   3   2   7      219.37      199.81      5.09 o 
   4   2   7       14.75       10.43      3.76 o 
   5   2   7       13.81       14.58      1.71 o 
   6   2   7      146.90      163.49      4.24 o 
 -10   3   7       20.18       21.54      2.03 o 
  -9   3   7       36.83       34.43      2.30 o 
  -8   3   7        4.49        4.83      1.03 o 
  -7   3   7      436.74      414.83      6.53 o 
  -6   3   7        8.44        6.44      0.78 o 
  -5   3   7      117.34      129.81      1.76 o 
  -4   3   7      172.17      173.47      2.09 o 
  -3   3   7       53.62       43.02      0.69 o 
  -2   3   7        0.53        1.20      0.18 o 
  -1   3   7       75.03       77.80      0.95 o 
   0   3   7        0.18        0.09      0.20 o 
   1   3   7        6.36        6.70      0.45 o 
   2   3   7      210.33      202.76      4.92 o 
   3   3   7       21.70       23.00      2.26 o 
   4   3   7        1.54        2.30      0.85 o 
   5   3   7        0.06       -0.36      0.75 o 
   6   3   7        0.49       -0.14      0.75 o 
 -10   4   7       25.62       28.24      2.57 o 
  -9   4   7       62.87       68.55      3.01 o 
  -8   4   7       92.07       93.16      3.49 o 
  -7   4   7      219.40      213.68      3.98 o 
  -6   4   7       20.46       13.41      0.92 o 
  -5   4   7      183.95      186.92      2.34 o 
  -4   4   7       40.03       44.57      1.25 o 
  -3   4   7        1.83        0.69      0.17 o 
  -2   4   7      205.63      203.71      2.63 o 
  -1   4   7      811.64      887.26      6.96 o 
   0   4   7        9.29       10.41      0.65 o 
   1   4   7      179.02      161.88      5.13 o 
   2   4   7       10.93       12.12      1.29 o 
   3   4   7        0.51        1.10      0.71 o 
   4   4   7       71.56       66.80      3.00 o 
   5   4   7      173.88      190.35      4.46 o 
   6   4   7        6.81        7.64      1.19 o 
 -10   5   7       23.91       25.17      2.19 o 
  -9   5   7      137.10      140.47      8.85 o 
  -8   5   7      163.92      149.65      8.04 o 
  -7   5   7       18.55       14.23      1.05 o 
  -6   5   7      167.38      140.83      2.91 o 
  -5   5   7       13.59        9.71      0.47 o 
  -4   5   7       64.13       73.91      1.18 o 
  -3   5   7      831.44      811.84      6.41 o 
  -2   5   7      141.53      152.61      2.66 o 
  -1   5   7      430.34      453.48      4.09 o 
   0   5   7       30.68       35.96      1.84 o 
   1   5   7       48.90       46.58      1.87 o 
   2   5   7     1501.26     1406.27     32.75 o 
   3   5   7       15.58       13.92      1.46 o 
   4   5   7       67.84       61.83      2.73 o 
   5   5   7       53.50       65.92      2.51 o 
   6   5   7       96.60      101.00      3.30 o 
 -10   6   7        1.35        0.41      0.91 o 
  -9   6   7        3.68        1.99      2.17 o 
  -8   6   7       18.88       20.29      1.32 o 
  -7   6   7      144.17      130.16      2.93 o 
  -6   6   7      210.46      214.78      4.82 o 
  -5   6   7       18.22       15.36      0.56 o 
  -4   6   7       23.09       26.83      1.15 o 
  -3   6   7       22.34       26.96      0.81 o 
  -2   6   7       17.10       19.46      0.50 o 
  -1   6   7        0.16        0.03      0.17 o 
   0   6   7        0.49       -0.06      0.25 o 
   1   6   7      653.02      667.64      9.10 o 
   2   6   7       43.67       39.32      1.99 o 
   3   6   7      192.80      195.35      5.08 o 
   4   6   7        3.65        2.21      0.73 o 
   5   6   7       43.52       44.42      2.07 o 
   6   6   7       29.96       35.65      2.23 o 
 -10   7   7        2.64        2.14      1.01 o 
  -9   7   7        0.81        0.99      1.38 o 
  -8   7   7       70.35       73.06      2.77 o 
  -7   7   7        3.04        2.02      0.60 o 
  -6   7   7       22.12       14.13      1.51 o 
  -5   7   7       81.06       80.25      1.46 o 
  -4   7   7       17.43       17.44      0.58 o 
  -3   7   7      110.17       94.90      1.40 o 
  -2   7   7      421.76      488.87      4.14 o 
  -1   7   7        0.76        0.76      0.20 o 
   0   7   7        2.13        3.98      0.39 o 
   1   7   7      754.82      794.53     10.68 o 
   2   7   7        0.91        0.79      0.66 o 
   3   7   7      100.56      106.13      2.89 o 
   4   7   7       21.03       25.22      1.72 o 
   5   7   7        3.45        5.85      1.06 o 
   6   7   7       72.45       73.87      2.80 o 
 -10   8   7        0.00       -0.33      1.42 o 
  -9   8   7      329.57      321.17      9.28 o 
  -8   8   7      110.71      110.74      2.86 o 
  -7   8   7        1.05        0.22      0.45 o 
  -6   8   7      104.71       81.03      1.64 o 
  -5   8   7      302.69      308.28      4.00 o 
  -4   8   7       90.21       91.55      1.38 o 
  -3   8   7     1137.64     1125.55     10.17 o 
  -2   8   7     1159.60     1212.25      8.91 o 
  -1   8   7       89.65       83.96      1.06 o 
   0   8   7       48.00       31.46      0.83 o 
   1   8   7     1022.69     1010.42     11.63 o 
   2   8   7       42.27       43.39      1.70 o 
   3   8   7      207.88      192.38      4.17 o 
   4   8   7       47.45       47.26      2.02 o 
   5   8   7        5.03        5.27      1.01 o 
   6   8   7       17.64       20.02      3.03 o 
 -10   9   7        1.36        1.28      1.50 o 
  -9   9   7       46.39       51.48      2.78 o 
  -8   9   7      110.61      114.21      5.20 o 
  -7   9   7        3.86        4.08      0.88 o 
  -6   9   7      372.84      355.28      5.29 o 
  -5   9   7       14.79        8.88      0.56 o 
  -4   9   7      125.24      130.86      1.95 o 
  -3   9   7      676.05      675.45      6.00 o 
  -2   9   7     1949.52     1992.21     15.16 o 
  -1   9   7        5.98        6.04      0.35 o 
   0   9   7       60.68       48.66      1.26 o 
   1   9   7       44.48       45.98      0.89 o 
   2   9   7       25.78       24.21      1.46 o 
   3   9   7      318.06      303.29      5.68 o 
   4   9   7        0.34        0.15      0.68 o 
   5   9   7        0.64        1.57      0.79 o 
 -10  10   7        2.30        1.75      1.51 o 
  -9  10   7      151.12      166.84      4.80 o 
  -8  10   7        3.86        3.47      0.97 o 
  -7  10   7       32.87       31.19      1.88 o 
  -6  10   7      106.64       81.66      1.81 o 
  -5  10   7       18.95       32.77      0.96 o 
  -4  10   7       52.33       44.32      1.07 o 
  -3  10   7      914.94      937.68      8.08 o 
  -2  10   7     1547.81     1470.84     12.21 o 
  -1  10   7        1.67        1.77      0.25 o 
   0  10   7       53.12       61.07      1.11 o 
   1  10   7      947.61      857.11      8.79 o 
   2  10   7       72.15       66.95      2.14 o 
   3  10   7      130.80      131.55      4.67 o 
   4  10   7       55.92       53.18      2.21 o 
   5  10   7        1.66        0.50      0.94 o 
  -9  11   7       47.80       41.51      2.99 o 
  -8  11   7      146.90      145.90      5.80 o 
  -7  11   7       35.19       35.57      3.05 o 
  -6  11   7      502.15      440.36      6.51 o 
  -5  11   7      201.32      199.02      3.73 o 
  -4  11   7       19.38       18.26      0.71 o 
  -3  11   7       81.52       72.67      1.22 o 
  -2  11   7     1346.75     1310.50     11.02 o 
  -1  11   7       41.41       38.75      0.75 o 
   0  11   7        0.28        0.42      0.27 o 
   1  11   7      273.17      223.01      2.83 o 
   2  11   7        0.22       -0.24      0.51 o 
   3  11   7        0.47        1.71      0.71 o 
   4  11   7       58.87       67.25      3.20 o 
   5  11   7        1.68        2.79      0.91 o 
  -9  12   7        9.32       10.29      1.49 o 
  -8  12   7       11.76       14.34      1.56 o 
  -7  12   7       59.08       61.28      2.97 o 
  -6  12   7       61.04       56.43      1.54 o 
  -5  12   7      163.11      147.52      2.14 o 
  -4  12   7        6.80        7.94      0.53 o 
  -3  12   7       48.39       45.84      0.98 o 
  -2  12   7        0.34        0.27      0.28 o 
  -1  12   7       17.36       16.35      0.65 o 
   0  12   7       36.77       39.29      0.93 o 
   1  12   7      110.43       94.81      1.54 o 
   2  12   7        4.09        5.33      0.83 o 
   3  12   7       39.86       45.41      2.70 o 
   4  12   7      123.75      135.90      4.52 o 
   5  12   7       11.55        8.82      1.24 o 
  -9  13   7      115.00       99.48      4.16 o 
  -8  13   7       46.15       48.61      2.51 o 
  -7  13   7        0.00        0.78      0.81 o 
  -6  13   7       36.86       38.65      1.32 o 
  -5  13   7      137.08      117.45      2.36 o 
  -4  13   7        4.91        5.92      0.50 o 
  -3  13   7      197.93      191.82      2.33 o 
  -2  13   7      180.71      176.47      2.19 o 
  -1  13   7      171.97      171.31      2.29 o 
   0  13   7       39.15       39.73      1.11 o 
   1  13   7      104.46       98.39      1.61 o 
   2  13   7      371.49      360.43      7.73 o 
   3  13   7        0.11       -0.57      0.57 o 
   4  13   7        4.49        4.72      1.76 o 
  -9  14   7       33.62       27.59      4.25 o 
  -8  14   7        0.00       -0.65      0.85 o 
  -7  14   7        0.02        0.11      0.77 o 
  -6  14   7        7.79        7.42      0.67 o 
  -5  14   7        0.59        1.42      0.39 o 
  -4  14   7      294.19      300.21      3.55 o 
  -3  14   7       10.99       11.11      0.61 o 
  -2  14   7      218.99      214.80      2.56 o 
  -1  14   7       63.85       69.04      1.34 o 
   0  14   7      127.84      123.57      2.01 o 
   1  14   7        0.60        0.54      0.29 o 
   2  14   7       16.49       19.68      1.41 o 
   3  14   7        2.22        1.70      0.83 o 
   4  14   7       73.10       74.13      2.66 o 
  -8  15   7        0.24       -0.66      0.66 o 
  -7  15   7      194.73      208.35      4.55 o 
  -6  15   7       14.67       12.30      0.84 o 
  -5  15   7        1.36        2.42      0.44 o 
  -4  15   7      163.13      165.15      2.37 o 
  -3  15   7       32.29       32.41      0.91 o 
  -2  15   7       10.38        9.57      0.59 o 
  -1  15   7        5.50        6.43      0.54 o 
   0  15   7       19.44       20.40      0.95 o 
   1  15   7        6.20        5.85      0.47 o 
   2  15   7       54.97       57.03      2.08 o 
   3  15   7       23.25       24.12      1.65 o 
   4  15   7        0.48       -0.69      0.69 o 
  -8  16   7        0.83        1.55      0.83 o 
  -7  16   7       24.48       23.52      1.66 o 
  -6  16   7       23.76       21.97      1.07 o 
  -5  16   7        0.11        0.66      0.38 o 
  -4  16   7       45.65       40.98      1.12 o 
  -3  16   7       17.86       19.39      0.82 o 
  -2  16   7       12.30       13.46      0.70 o 
  -1  16   7      209.05      215.86      2.85 o 
   0  16   7        3.19        3.50      0.53 o 
   1  16   7        3.10        3.17      0.41 o 
   2  16   7      112.20      114.73      4.43 o 
   3  16   7       20.14       18.45      1.85 o 
  -8  17   7        1.89       -1.13      1.20 o 
  -7  17   7      330.50      340.19      6.53 o 
  -6  17   7        0.06        0.17      0.47 o 
  -5  17   7       42.55       43.10      1.22 o 
  -4  17   7       98.74      105.33      1.88 o 
  -3  17   7       89.75       93.91      1.64 o 
  -2  17   7       19.07       19.21      0.99 o 
  -1  17   7        8.86        9.64      0.67 o 
   0  17   7        0.58        1.56      0.47 o 
   1  17   7       16.62       13.51      1.23 o 
   2  17   7      281.85      273.99      6.53 o 
   3  17   7      200.56      202.60      9.85 o 
  -7  18   7       19.50       16.95      1.54 o 
  -6  18   7       41.67       43.03      1.46 o 
  -5  18   7        0.40        0.11      0.42 o 
  -4  18   7       12.89       16.43      0.86 o 
  -3  18   7        7.94        7.23      0.61 o 
  -2  18   7       46.45       50.49      1.26 o 
  -1  18   7       69.28       70.48      1.64 o 
   0  18   7       33.82       29.66      1.39 o 
   1  18   7        0.48       -0.28      0.60 o 
   2  18   7       37.23       35.07      3.43 o 
   3  18   7       29.05       34.54      3.55 o 
  -6  19   7        0.01        0.13      0.66 o 
  -5  19   7        1.88        1.88      0.48 o 
  -4  19   7       44.66       49.97      1.33 o 
  -3  19   7       18.45       18.99      0.89 o 
  -2  19   7        0.51        0.46      0.41 o 
  -1  19   7       33.23       35.11      1.20 o 
   0  19   7        0.04       -0.27      0.49 o 
   1  19   7        9.96       10.23      1.18 o 
   2  19   7       76.80       75.67      4.55 o 
  -6  20   7        4.96        4.04      0.70 o 
  -5  20   7       20.58       19.54      0.96 o 
  -4  20   7       86.26       86.07      1.78 o 
  -3  20   7        1.32        0.73      0.46 o 
  -2  20   7       42.24       39.86      1.15 o 
  -1  20   7        3.09        5.24      0.66 o 
   0  20   7       12.04       10.19      0.94 o 
   1  20   7        0.59       -0.14      0.69 o 
  -5  21   7        0.33        0.30      0.47 o 
  -4  21   7        5.31        6.56      0.69 o 
  -3  21   7       49.64       48.48      1.42 o 
  -2  21   7        5.57        6.99      0.65 o 
  -1  21   7        6.30        5.98      0.94 o 
   0  21   7        3.09        2.78      0.66 o 
  -4  22   7        2.59        2.23      0.61 o 
  -3  22   7       19.70       19.35      0.97 o 
  -2  22   7        9.03        7.71      0.69 o 
  -1  22   7       57.28       63.80      1.70 o 
 -11   0   8       21.38       26.65      3.38 o 
 -10   0   8      267.81      271.00      9.91 o 
  -9   0   8       14.13       11.38      2.13 o 
  -8   0   8      390.67      393.77     11.99 o 
  -7   0   8     1437.24     1304.26     31.17 o 
  -6   0   8       78.74       86.85      2.06 o 
  -5   0   8       32.15       41.27      1.13 o 
  -4   0   8      145.03      126.87      2.00 o 
  -3   0   8      148.26      135.59      2.09 o 
  -2   0   8      874.79      917.63     10.18 o 
  -1   0   8      108.99      136.30      2.47 o 
   0   0   8        0.43        3.54      0.51 o 
   1   0   8        8.92        9.81      1.59 o 
   2   0   8     1541.12     1482.71     34.56 o 
   3   0   8      178.41      175.88      6.91 o 
   4   0   8        0.14       -0.49      1.05 o 
   5   0   8        1.67        0.97      1.25 o 
 -11   1   8        5.25        5.81      1.99 o 
 -10   1   8        0.59        0.17      0.95 o 
  -9   1   8      134.05      132.70      5.86 o 
  -8   1   8      129.15      130.19      4.09 o 
  -7   1   8      154.87      125.29      3.76 o 
  -6   1   8       58.12       57.49      1.69 o 
  -5   1   8       36.51       33.86      0.81 o 
  -4   1   8     1426.14     1414.29     10.85 o 
  -3   1   8        4.97        3.97      0.28 o 
  -2   1   8        2.45        2.71      0.25 o 
  -1   1   8       48.12       69.45      1.05 o 
   0   1   8        2.03        1.26      0.28 o 
   1   1   8      269.59      248.74      5.58 o 
   2   1   8       14.70       15.19      1.83 o 
   3   1   8       92.26      100.88      3.51 o 
   4   1   8       42.47       44.64      2.43 o 
   5   1   8       57.36       58.53      3.92 o 
 -10   2   8       62.58       67.22      3.40 o 
  -9   2   8       25.22       23.74      2.05 o 
  -8   2   8      348.07      344.32      7.68 o 
  -7   2   8        0.90        0.57      0.96 o 
  -6   2   8       37.60       35.74      0.87 o 
  -5   2   8       54.98       64.41      1.16 o 
  -4   2   8      283.45      279.80      2.57 o 
  -3   2   8      216.31      202.06      1.98 o 
  -2   2   8        7.79        7.68      0.36 o 
  -1   2   8       57.49       68.56      1.05 o 
   0   2   8        6.67        6.63      0.46 o 
   1   2   8        3.78        3.93      1.05 o 
   2   2   8      339.70      340.21      7.30 o 
   3   2   8       16.73       15.77      1.61 o 
   4   2   8        6.19        7.15      1.27 o 
   5   2   8       14.71       15.37      1.82 o 
 -10   3   8       33.90       35.90      2.96 o 
  -9   3   8       94.17       97.79      4.19 o 
  -8   3   8       53.75       53.37      3.27 o 
  -7   3   8       33.81       44.67      2.16 o 
  -6   3   8       28.59       36.70      1.67 o 
  -5   3   8       62.46       56.72      1.09 o 
  -4   3   8       38.10       50.99      1.15 o 
  -3   3   8     1166.82     1100.90      8.58 o 
  -2   3   8        3.72        4.68      0.30 o 
  -1   3   8      385.99      381.77      3.88 o 
   0   3   8      217.86      178.26      2.58 o 
   1   3   8       14.99       11.98      1.24 o 
   2   3   8       28.80       24.64      1.85 o 
   3   3   8        2.18        2.95      0.90 o 
   4   3   8        3.69        1.76      1.50 o 
   5   3   8        4.68        3.89      2.46 o 
 -10   4   8       64.13       71.25      3.28 o 
  -9   4   8       37.58       32.68      2.23 o 
  -8   4   8       17.09       13.38      1.48 o 
  -7   4   8       15.73       10.63      1.79 o 
  -6   4   8       81.23       78.72      1.68 o 
  -5   4   8       84.85       87.38      1.84 o 
  -4   4   8      234.83      214.59      2.28 o 
  -3   4   8      147.91      142.42      1.56 o 
  -2   4   8       98.26       92.00      1.24 o 
  -1   4   8       18.98       26.19      0.74 o 
   0   4   8      104.36       73.36      1.42 o 
   1   4   8        0.00       -0.16      0.56 o 
   2   4   8       54.53       52.73      2.40 o 
   3   4   8       34.67       32.83      2.16 o 
   4   4   8        1.17       -0.03      0.79 o 
   5   4   8        0.02       -0.34      0.68 o 
 -10   5   8        1.02        1.33      0.93 o 
  -9   5   8      283.06      290.00      7.09 o 
  -8   5   8       16.01       14.74      1.55 o 
  -7   5   8       68.49       66.19      1.95 o 
  -6   5   8      286.79      229.58      3.26 o 
  -5   5   8        7.30        9.82      0.61 o 
  -4   5   8        2.36        3.52      0.32 o 
  -3   5   8      220.22      200.89      2.02 o 
  -2   5   8       98.37      103.79      1.26 o 
  -1   5   8        2.41        2.71      0.31 o 
   0   5   8       96.80       89.29      1.62 o 
   1   5   8       52.31       43.77      1.36 o 
   2   5   8      145.33      135.24      6.07 o 
   3   5   8      170.45      159.90      4.61 o 
   4   5   8       99.17      100.65      3.75 o 
   5   5   8       21.07       23.81      1.87 o 
 -10   6   8        9.08       11.90      1.64 o 
  -9   6   8       18.45       20.87      1.93 o 
  -8   6   8        7.03        4.92      1.05 o 
  -7   6   8      128.42      114.72      3.08 o 
  -6   6   8      194.41      149.22      2.41 o 
  -5   6   8        0.85        2.30      0.47 o 
  -4   6   8       37.48       37.15      0.85 o 
  -3   6   8     3687.33     3617.92     30.92 o 
  -2   6   8      245.38      231.29      2.26 o 
  -1   6   8        3.04        3.60      0.45 o 
   0   6   8      372.64      335.28      4.33 o 
   1   6   8     1459.25     1316.32     16.91 o 
   2   6   8       15.32       13.79      1.43 o 
   3   6   8        0.11       -0.24      0.65 o 
   4   6   8        0.86        1.20      0.76 o 
   5   6   8       59.36       63.09      2.69 o 
 -10   7   8        0.69        0.81      1.08 o 
  -9   7   8       58.54       53.97      2.72 o 
  -8   7   8       84.82       86.89      2.47 o 
  -7   7   8       22.93       20.18      1.96 o 
  -6   7   8       54.17       42.14      1.12 o 
  -5   7   8       23.12       32.45      0.95 o 
  -4   7   8       40.58       35.57      0.78 o 
  -3   7   8      192.19      165.69      2.11 o 
  -2   7   8       38.71       36.88      0.73 o 
  -1   7   8        0.99        1.02      0.29 o 
   0   7   8       21.99       13.95      0.78 o 
   1   7   8        0.13       -0.07      0.33 o 
   2   7   8      225.06      218.32      5.45 o 
   3   7   8        1.64        2.37      0.73 o 
   4   7   8       12.72       14.75      2.74 o 
   5   7   8       45.33       43.53      2.26 o 
 -10   8   8       10.86        8.44      2.19 o 
  -9   8   8       55.21       61.72      2.90 o 
  -8   8   8      152.31      152.27      3.48 o 
  -7   8   8        0.09       -0.53      0.62 o 
  -6   8   8        5.12        6.12      0.65 o 
  -5   8   8       10.68       14.75      0.73 o 
  -4   8   8        3.98        5.66      0.40 o 
  -3   8   8      808.97      830.06      7.22 o 
  -2   8   8      499.36      500.00      4.06 o 
  -1   8   8        0.06        0.41      0.27 o 
   0   8   8       20.18       17.64      0.93 o 
   1   8   8       50.46       46.14      3.31 o 
   2   8   8       22.59       19.27      1.40 o 
   3   8   8        0.32        0.71      0.66 o 
   4   8   8       48.46       53.91      2.30 o 
   5   8   8       34.19       33.07      2.16 o 
 -10   9   8        3.84        7.74      2.15 o 
  -9   9   8        2.24        1.48      1.34 o 
  -8   9   8       26.52       20.22      1.70 o 
  -7   9   8        1.22        1.23      1.05 o 
  -6   9   8      215.83      206.04      3.58 o 
  -5   9   8       91.51       77.89      1.59 o 
  -4   9   8       34.60       38.03      0.92 o 
  -3   9   8      186.85      187.02      2.26 o 
  -2   9   8      282.30      265.88      2.80 o 
  -1   9   8       11.34       13.10      0.61 o 
   0   9   8      132.67      126.87      1.97 o 
   1   9   8       24.65       29.45      1.01 o 
   2   9   8        2.67        1.06      0.64 o 
   3   9   8       59.64       60.48      2.28 o 
   4   9   8      198.64      205.75      4.74 o 
   5   9   8        7.36        8.85      1.94 o 
 -10  10   8       14.13       20.23      3.16 o 
  -9  10   8       63.95       58.99      5.33 o 
  -8  10   8       74.08       73.22      2.89 o 
  -7  10   8        0.65        0.06      0.68 o 
  -6  10   8      156.94      156.43      2.29 o 
  -5  10   8       56.80       60.07      1.23 o 
  -4  10   8        6.02        6.18      0.50 o 
  -3  10   8      355.45      365.90      3.66 o 
  -2  10   8      156.75      161.22      2.33 o 
  -1  10   8        4.88        5.78      0.46 o 
   0  10   8        0.08        0.50      0.31 o 
   1  10   8      151.05      142.35      2.51 o 
   2  10   8        0.61        0.75      0.93 o 
   3  10   8       85.97       88.52      2.78 o 
   4  10   8        0.20        0.44      0.75 o 
   5  10   8       52.33       46.63      3.94 o 
  -9  11   8       20.36       22.17      1.97 o 
  -8  11   8       16.89       16.21      1.65 o 
  -7  11   8        6.79        6.27      1.13 o 
  -6  11   8        9.51       10.37      0.50 o 
  -5  11   8       12.73       12.32      0.65 o 
  -4  11   8        3.24        4.03      0.43 o 
  -3  11   8        9.59       12.79      0.61 o 
  -2  11   8       18.14       17.95      0.96 o 
  -1  11   8        6.47        7.08      0.54 o 
   0  11   8      121.28      138.13      2.13 o 
   1  11   8       49.08       52.09      1.41 o 
   2  11   8      143.81      142.89      3.49 o 
   3  11   8       58.33       63.20      2.35 o 
   4  11   8       52.38       57.78      2.97 o 
  -9  12   8       86.78       76.24      3.24 o 
  -8  12   8        0.11       -0.73      0.73 o 
  -7  12   8      114.43      119.44      3.80 o 
  -6  12   8       83.05       76.93      1.42 o 
  -5  12   8        8.22        8.76      0.55 o 
  -4  12   8       30.12       30.86      0.99 o 
  -3  12   8      428.67      434.74      4.30 o 
  -2  12   8       24.11       25.63      0.83 o 
  -1  12   8        2.20        1.55      0.41 o 
   0  12   8      127.40      120.12      1.96 o 
   1  12   8      328.16      327.36      4.88 o 
   2  12   8        0.05       -0.41      0.53 o 
   3  12   8        6.65        6.10      1.02 o 
   4  12   8       31.43       34.03      2.11 o 
  -9  13   8      192.55      201.44      5.68 o 
  -8  13   8        1.39        1.09      0.90 o 
  -7  13   8       22.70       21.62      1.85 o 
  -6  13   8        4.53        2.75      0.66 o 
  -5  13   8       37.84       39.86      1.00 o 
  -4  13   8      158.01      158.56      2.27 o 
  -3  13   8       58.64       64.79      1.23 o 
  -2  13   8        0.53        0.62      0.32 o 
  -1  13   8        0.19       -0.16      0.35 o 
   0  13   8        6.03        5.02      0.50 o 
   1  13   8        0.27        0.66      0.42 o 
   2  13   8       89.69       88.22      2.69 o 
   3  13   8       42.56       41.60      2.00 o 
   4  13   8        0.66        0.24      1.31 o 
  -9  14   8        6.44        3.74      1.68 o 
  -8  14   8        0.02       -0.52      0.82 o 
  -7  14   8       16.31       16.07      1.68 o 
  -6  14   8       17.28       20.67      1.03 o 
  -5  14   8        5.55        5.09      0.54 o 
  -4  14   8       92.87       93.66      1.68 o 
  -3  14   8       74.78       75.19      1.70 o 
  -2  14   8       47.87       44.34      1.25 o 
  -1  14   8        0.11        0.38      0.36 o 
   0  14   8      334.85      346.02      5.34 o 
   1  14   8       21.78       20.00      1.02 o 
   2  14   8       80.20       76.92      2.52 o 
   3  14   8        1.81        2.52      0.86 o 
  -8  15   8      111.84      115.24      4.35 o 
  -7  15   8      222.83      215.86      4.68 o 
  -6  15   8       35.36       32.16      1.28 o 
  -5  15   8        5.06        4.79      0.56 o 
  -4  15   8       70.87       74.16      1.51 o 
  -3  15   8      211.33      207.56      2.60 o 
  -2  15   8       46.63       49.70      1.21 o 
  -1  15   8       44.31       48.64      1.28 o 
   0  15   8       92.90       94.25      2.18 o 
   1  15   8       13.91       16.99      0.97 o 
   2  15   8        0.62        1.14      0.83 o 
   3  15   8        6.39        7.63      1.33 o 
  -8  16   8      195.42      206.43      6.06 o 
  -7  16   8       69.07       64.40      2.42 o 
  -6  16   8       42.31       42.23      1.45 o 
  -5  16   8       36.74       38.35      1.18 o 
  -4  16   8        0.09       -0.36      0.36 o 
  -3  16   8       90.88       91.54      1.61 o 
  -2  16   8        9.89        8.08      0.64 o 
  -1  16   8      166.87      178.24      3.05 o 
   0  16   8       56.67       55.59      1.64 o 
   1  16   8       65.21       66.77      6.74 o 
   2  16   8      167.77      165.30      4.84 o 
   3  16   8        0.74       -0.06      0.92 o 
  -7  17   8       64.21       65.95      2.52 o 
  -6  17   8        0.47        0.13      0.50 o 
  -5  17   8        2.50        1.65      0.95 o 
  -4  17   8       82.60       82.22      1.76 o 
  -3  17   8        7.53        8.60      0.63 o 
  -2  17   8        0.19       -0.07      0.39 o 
  -1  17   8        3.81        1.43      0.53 o 
   0  17   8       14.27       19.12      1.08 o 
   1  17   8        0.59        0.49      0.64 o 
   2  17   8        0.70        2.25      1.48 o 
  -7  18   8      367.64      395.76      7.37 o 
  -6  18   8        1.86       -0.11      0.51 o 
  -5  18   8        3.76        4.68      0.61 o 
  -4  18   8       38.95       40.14      1.22 o 
  -3  18   8       48.58       50.41      1.25 o 
  -2  18   8       53.26       58.20      1.43 o 
  -1  18   8       43.74       42.23      2.30 o 
   0  18   8        4.71        4.16      0.65 o 
   1  18   8       10.48        9.04      1.08 o 
   2  18   8      236.24      242.80      9.01 o 
  -6  19   8        0.52       -0.30      0.55 o 
  -5  19   8       25.03       17.68      0.97 o 
  -4  19   8      264.65      270.38      3.59 o 
  -3  19   8        0.01       -0.40      0.40 o 
  -2  19   8       76.34       76.90      1.90 o 
  -1  19   8        3.42        5.28      0.70 o 
   0  19   8        5.40        4.42      1.07 o 
   1  19   8       62.63       65.05      2.37 o 
  -5  20   8        8.25        8.64      0.78 o 
  -4  20   8       35.60       31.82      1.21 o 
  -3  20   8       80.89       83.76      1.67 o 
  -2  20   8        1.14        0.79      0.48 o 
  -1  20   8        8.70        8.48      0.84 o 
   0  20   8        3.23        4.18      0.69 o 
  -4  21   8       21.57       21.15      1.07 o 
  -3  21   8       51.81       54.11      1.39 o 
  -2  21   8        0.11       -0.46      0.46 o 
  -1  21   8        0.64        0.04      0.54 o 
 -10   1   9        2.85        6.26      3.38 o 
  -9   1   9       22.58       26.05      2.15 o 
  -8   1   9      229.33      231.51      9.06 o 
  -7   1   9      291.83      282.00      6.40 o 
  -6   1   9        3.94        6.96      0.48 o 
  -5   1   9       72.29       71.14      1.30 o 
  -4   1   9      323.59      337.61      3.07 o 
  -3   1   9      316.79      311.47      2.85 o 
  -2   1   9      683.58      735.00      6.90 o 
  -1   1   9      131.95      124.67      2.17 o 
   0   1   9       72.22       68.33      1.50 o 
   1   1   9      231.85      233.19      5.54 o 
   2   1   9      115.53      108.46      3.94 o 
   3   1   9        0.20        1.64      0.85 o 
   4   1   9        5.62        5.70      1.23 o 
   5   1   9      124.04      135.06      4.78 o 
 -10   2   9      264.59      277.03      7.14 o 
  -9   2   9        1.12        0.79      0.85 o 
  -8   2   9      243.18      228.99      5.81 o 
  -7   2   9        0.01        0.76      0.68 o 
  -6   2   9       24.28       26.62      1.17 o 
  -5   2   9      181.01      187.97      2.49 o 
  -4   2   9     1381.03     1333.33     10.34 o 
  -3   2   9      114.96      108.89      1.32 o 
  -2   2   9       14.04       10.88      0.54 o 
  -1   2   9       63.47       44.72      1.38 o 
   0   2   9      276.21      235.90      3.26 o 
   1   2   9      251.15      227.07      6.77 o 
   2   2   9      243.10      236.64      5.89 o 
   3   2   9        2.60        3.36      0.97 o 
   4   2   9        3.09        1.32      0.94 o 
   5   2   9        2.03        0.73      1.02 o 
 -10   3   9       48.97       49.92      5.82 o 
  -9   3   9       76.80       83.29      6.30 o 
  -8   3   9       32.91       32.61      2.11 o 
  -7   3   9        3.09        4.36      0.92 o 
  -6   3   9       63.43       72.73      1.26 o 
  -5   3   9       19.86       18.98      0.79 o 
  -4   3   9      316.90      308.85      3.08 o 
  -3   3   9        8.44        7.09      0.41 o 
  -2   3   9       62.15       60.51      1.03 o 
  -1   3   9       47.90       39.36      1.46 o 
   0   3   9        7.63        7.35      0.51 o 
   1   3   9      122.12      107.87      4.06 o 
   2   3   9       96.81       89.75      3.27 o 
   3   3   9        2.85        2.77      0.96 o 
   4   3   9       28.66       23.60      2.19 o 
   5   3   9        1.58        1.44      1.03 o 
 -10   4   9        0.79       -0.03      0.94 o 
  -9   4   9       29.22       29.91      2.29 o 
  -8   4   9        2.12        1.02      0.78 o 
  -7   4   9      185.63      165.80      4.49 o 
  -6   4   9        8.79        6.29      0.43 o 
  -5   4   9       24.52       20.71      0.73 o 
  -4   4   9      822.24      798.21      6.93 o 
  -3   4   9        0.71       -0.22      0.22 o 
  -2   4   9        0.06        0.12      0.23 o 
  -1   4   9        4.72        6.89      0.54 o 
   0   4   9       16.59        9.85      0.58 o 
   1   4   9      108.05       97.64      5.08 o 
   2   4   9        9.69        7.74      1.22 o 
   3   4   9      111.38      112.45      5.03 o 
   4   4   9        9.25       10.60      1.57 o 
   5   4   9        1.08        1.12      0.83 o 
 -10   5   9       20.03       21.89      2.10 o 
  -9   5   9       90.29       93.44      3.58 o 
  -8   5   9       10.23        8.47      1.26 o 
  -7   5   9        1.10        0.64      0.72 o 
  -6   5   9       12.10       10.77      0.55 o 
  -5   5   9       19.42       24.06      0.97 o 
  -4   5   9      110.55      105.30      1.57 o 
  -3   5   9      237.04      236.25      2.52 o 
  -2   5   9       15.13       16.40      0.74 o 
  -1   5   9       54.62       41.30      1.12 o 
   0   5   9      146.74      135.56      2.53 o 
   1   5   9        1.73       -0.14      0.62 o 
   2   5   9       41.12       47.41      2.37 o 
   3   5   9       28.51       29.71      2.27 o 
   4   5   9        3.85        5.51      1.31 o 
   5   5   9        4.50        5.79      2.03 o 
 -10   6   9        6.37        5.91      1.29 o 
  -9   6   9       13.24       13.18      1.66 o 
  -8   6   9      110.90      104.76     11.03 o 
  -7   6   9      127.94      120.26      2.83 o 
  -6   6   9       20.96       18.93      0.81 o 
  -5   6   9      226.80      243.98      3.44 o 
  -4   6   9       57.18       58.98      1.14 o 
  -3   6   9     1062.46     1051.58      8.89 o 
  -2   6   9        0.50        0.35      0.26 o 
  -1   6   9        0.57        0.51      0.32 o 
   0   6   9        0.41       -0.12      0.28 o 
   1   6   9        0.43        1.61      0.73 o 
   2   6   9        5.62        6.26      1.12 o 
   3   6   9        8.35        6.97      1.32 o 
   4   6   9        6.46        5.02      1.05 o 
 -10   7   9       13.96       16.45      1.87 o 
  -9   7   9      171.50      169.05      5.09 o 
  -8   7   9      165.71      168.66      4.84 o 
  -7   7   9       14.55       12.05      1.03 o 
  -6   7   9       37.63       40.05      1.61 o 
  -5   7   9      148.27      149.55      2.44 o 
  -4   7   9      136.57      139.03      1.77 o 
  -3   7   9      116.44       99.66      1.43 o 
  -2   7   9        2.98        4.25      0.40 o 
  -1   7   9        0.54        0.74      0.34 o 
   0   7   9      206.56      162.72      3.35 o 
   1   7   9        0.00        0.61      0.62 o 
   2   7   9       14.86       18.57      1.79 o 
   3   7   9      448.60      436.57      7.73 o 
   4   7   9       12.73       16.24      1.55 o 
 -10   8   9        8.29        7.77      2.21 o 
  -9   8   9       10.95       11.96      1.56 o 
  -8   8   9       31.92       34.67      3.12 o 
  -7   8   9        0.08       -0.30      1.11 o 
  -6   8   9        7.07       10.56      0.62 o 
  -5   8   9       82.05       77.11      1.63 o 
  -4   8   9        3.93        4.20      0.39 o 
  -3   8   9      217.51      215.09      2.43 o 
  -2   8   9       72.42       72.54      1.43 o 
  -1   8   9       15.05       16.05      1.18 o 
   0   8   9      256.40      219.06      3.18 o 
   1   8   9       82.27       81.54      2.99 o 
   2   8   9       21.09       19.59      1.51 o 
   3   8   9       52.52       63.90      2.47 o 
   4   8   9       14.91       16.51      1.59 o 
 -10   9   9        0.62        1.06      1.38 o 
  -9   9   9        5.15        4.39      1.79 o 
  -8   9   9        9.25        9.25      1.27 o 
  -7   9   9       47.78       51.80      2.29 o 
  -6   9   9      201.05      181.28      2.75 o 
  -5   9   9        7.96        9.24      0.83 o 
  -4   9   9       69.19       69.97      1.21 o 
  -3   9   9      260.07      254.81      2.78 o 
  -2   9   9       14.51       15.30      0.75 o 
  -1   9   9        3.58        4.90      0.48 o 
   0   9   9      140.25      134.12      2.08 o 
   1   9   9      162.23      147.93      2.59 o 
   2   9   9        0.91        1.16      0.70 o 
   3   9   9      151.61      161.62      4.07 o 
   4   9   9       39.32       38.05      2.28 o 
  -9  10   9        1.23        0.42      1.35 o 
  -8  10   9       23.62       22.56      1.87 o 
  -7  10   9        4.82        4.49      1.38 o 
  -6  10   9        0.61        2.01      0.50 o 
  -5  10   9        0.33        0.24      0.46 o 
  -4  10   9       21.18       21.64      0.87 o 
  -3  10   9      353.55      341.73      3.53 o 
  -2  10   9        0.02        0.14      0.33 o 
  -1  10   9        5.14        5.26      0.51 o 
   0  10   9      422.24      421.40      4.90 o 
   1  10   9      106.13       92.28      2.53 o 
   2  10   9       30.07       31.37      2.25 o 
   3  10   9        0.35        0.73      0.73 o 
   4  10   9        1.69        1.21      0.84 o 
  -9  11   9       66.30       73.34      5.06 o 
  -8  11   9       87.89       91.54      3.36 o 
  -7  11   9       52.78       56.75      2.51 o 
  -6  11   9       23.30       20.29      0.84 o 
  -5  11   9        0.73        0.18      0.32 o 
  -4  11   9      169.01      168.44      2.15 o 
  -3  11   9      140.72      146.81      2.10 o 
  -2  11   9        0.43        0.61      0.36 o 
  -1  11   9      116.00      112.33      2.42 o 
   0  11   9      583.36      586.57      6.48 o 
   1  11   9       91.85       93.01      2.30 o 
   2  11   9       34.11       34.02      1.87 o 
   3  11   9        0.13        0.28      0.70 o 
   4  11   9       85.79       99.78      3.27 o 
  -9  12   9        2.96        1.85      1.06 o 
  -8  12   9       71.82       75.42      3.10 o 
  -7  12   9        1.70        1.69      2.07 o 
  -6  12   9       12.12       10.76      0.68 o 
  -5  12   9       43.06       46.18      1.09 o 
  -4  12   9        0.34        0.41      0.34 o 
  -3  12   9      299.63      297.23      3.49 o 
  -2  12   9        3.21        4.65      0.73 o 
  -1  12   9       28.42       27.77      1.23 o 
   0  12   9       11.86       11.58      0.67 o 
   1  12   9        0.01        0.36      0.38 o 
   2  12   9        2.51        0.72      0.75 o 
   3  12   9        4.59        4.82      1.05 o 
  -9  13   9       31.82       27.98      4.46 o 
  -8  13   9       23.11       20.56      1.92 o 
  -7  13   9      158.99      159.76      4.63 o 
  -6  13   9        0.92        1.10      0.37 o 
  -5  13   9        3.99        2.41      0.41 o 
  -4  13   9        6.28        8.78      0.74 o 
  -3  13   9        0.00       -0.05      0.35 o 
  -2  13   9       12.10       12.91      0.78 o 
  -1  13   9       40.20       40.64      1.44 o 
   0  13   9       50.58       48.25      1.93 o 
   1  13   9        2.34        2.02      0.47 o 
   2  13   9        7.10        7.59      1.35 o 
   3  13   9       56.49       59.83      2.99 o 
  -8  14   9       20.14       22.75      2.08 o 
  -7  14   9        5.93        8.18      1.07 o 
  -6  14   9      136.90      132.08      2.16 o 
  -5  14   9        5.44        5.06      0.53 o 
  -4  14   9      111.27      118.70      1.83 o 
  -3  14   9      147.97      151.39      2.26 o 
  -2  14   9       84.45       85.09      2.20 o 
  -1  14   9       14.34       15.63      1.04 o 
   0  14   9       79.95       84.78      2.65 o 
   1  14   9       22.44       20.63      1.40 o 
   2  14   9      153.15      159.38      3.91 o 
   3  14   9        1.18        1.16      0.87 o 
  -8  15   9       86.11       90.28      2.94 o 
  -7  15   9       30.69       28.54      1.81 o 
  -6  15   9       34.96       35.12      1.38 o 
  -5  15   9        0.00       -0.38      0.38 o 
  -4  15   9       63.33       66.79      1.36 o 
  -3  15   9       23.32       24.78      1.02 o 
  -2  15   9       23.21       22.45      1.01 o 
  -1  15   9        0.36        0.30      0.49 o 
   0  15   9        0.44        0.49      0.44 o 
   1  15   9      162.60      170.60     10.25 o 
   2  15   9        0.86        1.42      0.83 o 
  -8  16   9       64.04       65.22      4.12 o 
  -7  16   9        2.61        3.28      0.95 o 
  -6  16   9        3.55        5.07      0.61 o 
  -5  16   9        7.56        8.14      0.72 o 
  -4  16   9       71.40       70.60      1.43 o 
  -3  16   9       58.89       59.97      1.89 o 
  -2  16   9        2.94        1.79      0.57 o 
  -1  16   9       82.29       81.92      1.93 o 
   0  16   9      121.61      121.24      2.53 o 
   1  16   9       33.09       31.53      1.70 o 
   2  16   9       11.46       14.11      2.51 o 
  -7  17   9       54.60       56.93      2.82 o 
  -6  17   9       20.38       19.94      0.87 o 
  -5  17   9       21.32       26.49      1.26 o 
  -4  17   9       26.25       24.06      1.05 o 
  -3  17   9        0.41        0.05      0.43 o 
  -2  17   9      235.59      237.63      6.13 o 
  -1  17   9        4.85        5.68      0.70 o 
   0  17   9       23.45       24.69      1.10 o 
   1  17   9      291.20      295.62      5.89 o 
  -7  18   9        5.02        7.18      2.36 o 
  -6  18   9       50.86       56.93      1.81 o 
  -5  18   9        1.42        0.93      0.53 o 
  -4  18   9        1.37        0.21      0.61 o 
  -3  18   9       11.15       12.59      0.80 o 
  -2  18   9        0.02        0.47      0.47 o 
  -1  18   9       49.69       46.15      1.50 o 
   0  18   9       15.89       14.60      1.49 o 
   1  18   9        5.61        3.87      1.81 o 
  -6  19   9       29.22       31.78      1.83 o 
  -5  19   9       34.59       30.47      1.60 o 
  -4  19   9       18.64       19.65      1.01 o 
  -3  19   9       45.90       50.73      1.38 o 
  -2  19   9       50.14       51.40      1.50 o 
  -1  19   9      226.70      239.30      4.86 o 
   0  19   9       37.11       38.04      2.08 o 
  -5  20   9        2.67        1.10      0.57 o 
  -4  20   9       97.50       98.50      2.15 o 
  -3  20   9       50.78       54.18      1.99 o 
  -2  20   9       33.44       32.45      1.72 o 
  -1  20   9       76.65       79.69      2.04 o 
 -10   0  10       21.66       22.37      3.01 o 
  -9   0  10        2.44        3.17      1.53 o 
  -8   0  10        0.73        0.45      1.13 o 
  -7   0  10       24.14       21.77      2.46 o 
  -6   0  10        2.36        2.28      1.74 o 
  -5   0  10      169.24      153.33      5.14 o 
  -4   0  10     2453.43     2401.07     25.69 o 
  -3   0  10       17.51       18.85      0.97 o 
  -2   0  10      466.21      438.60      6.39 o 
  -1   0  10      790.79      671.78     12.71 o 
   0   0  10      383.22      351.02     12.91 o 
   1   0  10       14.15       18.29      2.38 o 
   2   0  10       85.47       90.46      4.90 o 
   3   0  10        9.51        7.55      1.85 o 
   4   0  10       67.14       76.97      4.98 o 
 -10   1  10       27.75       30.06      2.44 o 
  -9   1  10        2.11        1.01      0.88 o 
  -8   1  10        3.44        3.53      1.01 o 
  -7   1  10       63.22       55.23      4.11 o 
  -6   1  10       48.96       51.57      1.24 o 
  -5   1  10       22.54       20.62      0.82 o 
  -4   1  10      216.54      215.50      2.22 o 
  -3   1  10      118.46      127.28      1.80 o 
  -2   1  10       20.48       18.16      0.71 o 
  -1   1  10       56.24       51.00      1.29 o 
   0   1  10      191.25      179.31      2.67 o 
   1   1  10        6.07        5.99      1.12 o 
   2   1  10      113.84      118.29      4.00 o 
   3   1  10        1.39        0.86      1.41 o 
   4   1  10        5.53        5.95      1.38 o 
 -10   2  10       23.53       21.99      2.13 o 
  -9   2  10       25.53       29.14      3.13 o 
  -8   2  10      247.61      229.86      5.84 o 
  -7   2  10       53.94       51.04      2.28 o 
  -6   2  10        3.62        3.03      0.43 o 
  -5   2  10      850.07      871.08      8.98 o 
  -4   2  10      530.60      520.00      4.79 o 
  -3   2  10        0.12       -0.27      0.27 o 
  -2   2  10       12.12       18.24      0.72 o 
  -1   2  10      123.26       99.88      2.15 o 
   0   2  10       25.31       19.36      0.87 o 
   1   2  10       26.47       25.87      1.98 o 
   2   2  10      205.61      208.19      5.64 o 
   3   2  10       57.09       58.60      3.21 o 
   4   2  10       14.14       17.20      2.01 o 
 -10   3  10        0.10        0.16      0.84 o 
  -9   3  10       26.22       24.67      2.08 o 
  -8   3  10      580.71      572.79     11.30 o 
  -7   3  10       71.62       68.52      1.51 o 
  -6   3  10       63.94       68.60      1.48 o 
  -5   3  10      599.67      605.76      6.53 o 
  -4   3  10       56.51       51.74      1.28 o 
  -3   3  10      343.84      341.85      3.68 o 
  -2   3  10      153.97      154.78      1.92 o 
  -1   3  10        1.31        1.82      0.40 o 
   0   3  10      426.26      384.56      4.89 o 
   1   3  10      459.03      440.91      9.12 o 
   2   3  10       13.91       13.10      1.60 o 
   3   3  10       63.66       64.45      5.83 o 
   4   3  10       34.70       36.00      3.24 o 
 -10   4  10       52.74       53.73      5.71 o 
  -9   4  10        9.43        8.51      1.36 o 
  -8   4  10      325.92      332.09      7.54 o 
  -7   4  10        0.81        1.11      0.39 o 
  -6   4  10        0.66        0.19      0.30 o 
  -5   4  10       20.84       22.40      0.75 o 
  -4   4  10      629.51      644.71      6.25 o 
  -3   4  10      209.42      209.30      2.71 o 
  -2   4  10        0.22        1.12      0.30 o 
  -1   4  10      116.40      104.08      1.95 o 
   0   4  10       40.75       41.28      1.05 o 
   1   4  10      506.63      499.86     10.04 o 
   2   4  10       52.20       53.86      2.66 o 
   3   4  10        0.01        0.28      0.82 o 
   4   4  10       11.92       15.28      1.93 o 
 -10   5  10       14.06       17.34      2.52 o 
  -9   5  10       23.28       21.53      1.98 o 
  -8   5  10       30.90       34.32      2.66 o 
  -7   5  10        0.06        1.06      0.35 o 
  -6   5  10       47.70       47.11      1.10 o 
  -5   5  10      279.75      281.40      3.60 o 
  -4   5  10       19.98       22.66      0.79 o 
  -3   5  10      223.76      215.61      2.63 o 
  -2   5  10       52.02       58.42      1.08 o 
  -1   5  10       19.30       17.00      0.87 o 
   0   5  10       57.34       45.68      1.17 o 
   1   5  10      282.53      292.23      6.80 o 
   2   5  10       10.07        9.28      1.37 o 
   3   5  10        0.01       -0.42      0.95 o 
   4   5  10        0.00        1.13      0.80 o 
 -10   6  10       10.93       12.38      1.65 o 
  -9   6  10       65.85       70.78      3.19 o 
  -8   6  10       10.60        8.89      1.34 o 
  -7   6  10        0.60       -0.30      0.30 o 
  -6   6  10        0.94       -0.13      0.28 o 
  -5   6  10      124.32      130.99      2.07 o 
  -4   6  10       24.50       25.60      0.89 o 
  -3   6  10      179.78      175.34      2.29 o 
  -2   6  10       50.19       55.12      1.15 o 
  -1   6  10        0.92        0.06      0.34 o 
   0   6  10        1.91        1.00      0.49 o 
   1   6  10       45.54       45.42      2.34 o 
   2   6  10        4.69        5.42      1.16 o 
   3   6  10       30.20       33.00      2.53 o 
   4   6  10        9.40        9.51      1.35 o 
 -10   7  10        0.85        1.52      1.02 o 
  -9   7  10       51.11       51.69      3.74 o 
  -8   7  10        0.63        0.51      0.76 o 
  -7   7  10       55.04       52.54      1.42 o 
  -6   7  10        6.24        7.86      0.61 o 
  -5   7  10       57.08       57.95      1.30 o 
  -4   7  10      133.10      132.14      2.08 o 
  -3   7  10      470.39      473.14      4.87 o 
  -2   7  10       11.83       14.21      0.74 o 
  -1   7  10       33.24       26.91      1.56 o 
   0   7  10       13.07       11.66      0.73 o 
   1   7  10        1.57        2.18      0.88 o 
   2   7  10        1.27        0.73      0.89 o 
   3   7  10        1.22        0.86      0.80 o 
 -10   8  10       36.83       42.47      4.33 o 
  -9   8  10      136.41      139.98      6.83 o 
  -8   8  10       12.43        9.62      2.09 o 
  -7   8  10      192.27      180.92      3.25 o 
  -6   8  10       60.60       56.25      1.38 o 
  -5   8  10      128.84      125.13      2.05 o 
  -4   8  10       40.64       35.63      1.12 o 
  -3   8  10      341.77      344.18      4.17 o 
  -2   8  10       12.15       11.79      0.69 o 
  -1   8  10        6.14        4.25      0.52 o 
   0   8  10      138.53      129.30      2.17 o 
   1   8  10       93.19       94.38      3.43 o 
   2   8  10      156.15      165.55      4.07 o 
   3   8  10        2.67        1.93      0.87 o 
 -10   9  10       14.13       10.32      2.49 o 
  -9   9  10       27.85       36.29      3.91 o 
  -8   9  10        0.02        0.57      0.85 o 
  -7   9  10       20.44       17.25      0.93 o 
  -6   9  10        0.00        0.25      0.35 o 
  -5   9  10        8.02        6.85      0.58 o 
  -4   9  10       25.75       24.84      0.94 o 
  -3   9  10        8.59        6.80      0.59 o 
  -2   9  10        8.09        9.20      0.64 o 
  -1   9  10        0.21        1.36      0.95 o 
   0   9  10        1.50        0.79      0.33 o 
   1   9  10       17.79       19.38      1.46 o 
   2   9  10       15.32       17.63      1.52 o 
   3   9  10        7.65        8.34      1.25 o 
  -9  10  10       94.06       94.23      5.64 o 
  -8  10  10        2.53        2.70      1.04 o 
  -7  10  10      125.45      115.72      2.48 o 
  -6  10  10       14.43       13.95      0.82 o 
  -5  10  10       14.74       13.39      0.77 o 
  -4  10  10      149.82      143.57      1.93 o 
  -3  10  10      181.49      174.83      2.63 o 
  -2  10  10       42.87       42.71      1.17 o 
  -1  10  10        8.17        7.10      1.06 o 
   0  10  10      120.30      117.08      1.91 o 
   1  10  10       21.09       20.39      1.51 o 
   2  10  10       55.42       54.26      4.67 o 
   3  10  10       32.19       31.78      2.16 o 
  -9  11  10       22.45       27.19      3.48 o 
  -8  11  10        4.05        2.51      1.06 o 
  -7  11  10       15.11       15.39      0.93 o 
  -6  11  10       15.12       18.89      0.96 o 
  -5  11  10        0.05        0.37      0.33 o 
  -4  11  10      148.32      149.03      2.66 o 
  -3  11  10      257.94      265.45      3.53 o 
  -2  11  10       16.29       15.12      0.90 o 
  -1  11  10       70.79       66.87      1.82 o 
   0  11  10        0.02        0.89      0.50 o 
   1  11  10        0.48        0.29      0.64 o 
   2  11  10       18.35       19.09      1.59 o 
   3  11  10       22.50       23.99      1.86 o 
  -9  12  10      276.25      301.62     11.36 o 
  -8  12  10       47.73       53.46      5.11 o 
  -7  12  10        0.45       -0.32      0.46 o 
  -6  12  10       14.04       17.28      0.90 o 
  -5  12  10      136.46      144.13      2.87 o 
  -4  12  10      100.07       94.04      1.68 o 
  -3  12  10       83.86       86.23      1.75 o 
  -2  12  10      130.25      136.35      2.54 o 
  -1  12  10       17.22       17.48      1.06 o 
   0  12  10       57.55       63.27      1.55 o 
   1  12  10       99.05      102.54      3.11 o 
   2  12  10       29.95       27.53      1.87 o 
  -9  13  10       33.61       38.02      2.59 o 
  -8  13  10       38.72       39.48      2.48 o 
  -7  13  10        2.74        2.37      0.89 o 
  -6  13  10       63.31       68.84      1.52 o 
  -5  13  10       59.80       63.37      1.28 o 
  -4  13  10        1.62        1.94      1.04 o 
  -3  13  10       40.14       42.89      1.25 o 
  -2  13  10       94.46      102.39      2.17 o 
  -1  13  10        6.56        5.81      0.72 o 
   0  13  10       32.90       32.44      1.10 o 
   1  13  10      184.13      204.81      4.69 o 
   2  13  10        0.48        0.87      0.84 o 
  -8  14  10      395.29      418.60     14.30 o 
  -7  14  10       21.90       24.04      1.11 o 
  -6  14  10        0.29       -0.30      0.39 o 
  -5  14  10       13.08       15.32      0.75 o 
  -4  14  10      356.54      367.11      4.25 o 
  -3  14  10       39.64       40.18      1.24 o 
  -2  14  10        2.90        1.53      0.94 o 
  -1  14  10       31.46       25.11      1.26 o 
   0  14  10       16.32       16.18      0.84 o 
   1  14  10      175.56      170.17      7.29 o 
   2  14  10        4.60        4.92      1.15 o 
  -8  15  10      677.79      708.39     12.07 o 
  -7  15  10        6.54        8.16      0.77 o 
  -6  15  10        5.89        5.70      0.60 o 
  -5  15  10      120.02      130.57      1.99 o 
  -4  15  10        0.72        0.92      0.45 o 
  -3  15  10       38.96       38.31      1.23 o 
  -2  15  10       59.72       61.07      1.70 o 
  -1  15  10      163.02      172.66      4.52 o 
   0  15  10      189.41      189.11      4.59 o 
   1  15  10       44.39       42.05      3.53 o 
  -7  16  10       11.43        9.21      1.33 o 
  -6  16  10        0.52        0.19      0.43 o 
  -5  16  10      314.14      334.95      3.78 o 
  -4  16  10       53.63       53.45      1.36 o 
  -3  16  10        0.85        1.46      0.50 o 
  -2  16  10       80.81       85.62      2.07 o 
  -1  16  10       48.70       42.67      1.57 o 
   0  16  10        8.09       11.32      1.24 o 
   1  16  10        7.30        8.15      2.03 o 
  -7  17  10       82.92       85.70      2.09 o 
  -6  17  10        1.22        0.94      0.48 o 
  -5  17  10        0.22        0.46      0.44 o 
  -4  17  10       79.56       84.42      2.11 o 
  -3  17  10        0.30        0.80      0.48 o 
  -2  17  10       11.84       11.08      0.92 o 
  -1  17  10      138.54      142.82      4.84 o 
   0  17  10        2.59        3.51      0.89 o 
  -6  18  10        2.38        1.78      0.52 o 
  -5  18  10       18.39       15.76      0.98 o 
  -4  18  10      155.62      157.01      2.52 o 
  -3  18  10        1.92        0.42      0.52 o 
  -2  18  10       31.22       31.45      1.38 o 
  -1  18  10       26.44       23.42      1.30 o 
  -5  19  10       22.80       20.65      1.48 o 
  -4  19  10        0.01        0.21      0.58 o 
  -3  19  10       29.84       28.46      1.28 o 
  -2  19  10        5.93        7.21      0.82 o 
 -10   1  11        9.10        9.09      3.21 o 
  -9   1  11       34.95       34.13      3.61 o 
  -8   1  11       62.95       62.42      2.71 o 
  -7   1  11       10.42        9.40      0.56 o 
  -6   1  11        9.70        9.79      0.68 o 
  -5   1  11       24.66       23.60      0.80 o 
  -4   1  11       55.59       63.46      1.35 o 
  -3   1  11        1.43        0.95      0.33 o 
  -2   1  11       11.11        9.84      0.59 o 
  -1   1  11       49.86       50.39      1.32 o 
   0   1  11       24.85       20.76      0.71 o 
   1   1  11      412.54      391.26      8.59 o 
   2   1  11       26.09       23.83      2.28 o 
   3   1  11        9.62        8.88      1.53 o 
 -10   2  11      103.55      113.64      4.19 o 
  -9   2  11       53.66       48.36      2.56 o 
  -8   2  11        0.02        0.11      0.72 o 
  -7   2  11       89.91       86.68      1.61 o 
  -6   2  11        1.65        2.51      0.43 o 
  -5   2  11      231.36      232.86      2.79 o 
  -4   2  11      235.67      229.29      3.04 o 
  -3   2  11       72.67       76.29      1.39 o 
  -2   2  11        2.16        3.78      0.47 o 
  -1   2  11      185.06      163.51      2.67 o 
   0   2  11        5.88        5.26      0.58 o 
   1   2  11      210.77      221.78      5.85 o 
   2   2  11       13.23       19.01      1.95 o 
   3   2  11        0.01       -0.79      0.81 o 
 -10   3  11       97.52      106.23      4.05 o 
  -9   3  11      139.46      133.64      4.38 o 
  -8   3  11        0.32        1.09      0.82 o 
  -7   3  11       36.53       37.32      1.35 o 
  -6   3  11        6.96        7.23      0.63 o 
  -5   3  11      246.07      249.51      2.94 o 
  -4   3  11        3.03        1.77      0.43 o 
  -3   3  11       69.66       72.25      1.35 o 
  -2   3  11       47.13       51.22      1.64 o 
  -1   3  11       54.44       46.15      1.26 o 
   0   3  11       70.75       70.09      1.34 o 
   1   3  11       43.10       38.92      2.30 o 
   2   3  11       72.45       65.15      3.09 o 
   3   3  11        6.46        6.65      1.42 o 
 -10   4  11        6.18        5.78      1.34 o 
  -9   4  11        0.02        0.14      0.88 o 
  -8   4  11       30.01       30.89      2.92 o 
  -7   4  11       70.06       62.49      1.32 o 
  -6   4  11       48.37       48.34      1.29 o 
  -5   4  11       36.39       32.83      1.17 o 
  -4   4  11      139.77      141.60      2.21 o 
  -3   4  11        4.81        4.37      0.48 o 
  -2   4  11      326.56      311.37      3.89 o 
  -1   4  11       73.40       62.48      1.88 o 
   0   4  11        1.80        1.69      0.87 o 
   1   4  11       51.98       53.10      4.05 o 
   2   4  11      136.09      141.80      4.67 o 
   3   4  11        5.88        5.33      1.34 o 
 -10   5  11       18.53       18.74      2.24 o 
  -9   5  11      155.39      170.86      5.13 o 
  -8   5  11       17.68       17.04      1.70 o 
  -7   5  11       25.33       24.08      1.04 o 
  -6   5  11       35.93       31.50      0.96 o 
  -5   5  11      226.27      224.25      3.01 o 
  -4   5  11      513.22      521.63      5.81 o 
  -3   5  11       12.78       11.95      0.72 o 
  -2   5  11      199.35      191.53      3.54 o 
  -1   5  11      190.10      176.82      2.86 o 
   0   5  11       89.54       86.79      1.54 o 
   1   5  11        2.34        2.10      0.93 o 
   2   5  11       46.30       53.01      2.80 o 
   3   5  11        8.24        8.46      1.53 o 
 -10   6  11       58.16       65.86      3.17 o 
  -9   6  11        0.81        1.50      0.96 o 
  -8   6  11       26.30       27.22      2.08 o 
  -7   6  11       96.05       94.69      2.38 o 
  -6   6  11        0.24        1.35      0.50 o 
  -5   6  11      139.78      138.09      2.43 o 
  -4   6  11       54.69       50.60      1.27 o 
  -3   6  11      195.11      197.31      2.56 o 
  -2   6  11       28.72       23.78      1.02 o 
  -1   6  11        0.93        2.61      0.56 o 
   0   6  11        0.07        0.11      0.26 o 
   1   6  11        2.31        1.38      0.94 o 
   2   6  11        8.02        9.25      1.72 o 
   3   6  11       26.50       26.44      2.35 o 
 -10   7  11       12.14       12.66      1.68 o 
  -9   7  11        9.41       13.08      1.63 o 
  -8   7  11       42.80       40.17      3.44 o 
  -7   7  11        0.01       -0.22      0.30 o 
  -6   7  11       64.86       64.00      1.54 o 
  -5   7  11      157.78      151.81      2.62 o 
  -4   7  11      191.61      191.28      2.76 o 
  -3   7  11       11.82       10.64      0.64 o 
  -2   7  11       40.27       36.01      1.24 o 
  -1   7  11       59.88       57.94      1.46 o 
   0   7  11        7.58        5.01      0.66 o 
   1   7  11       13.69       17.01      1.78 o 
   2   7  11       14.78       14.79      1.78 o 
   3   7  11        0.12        0.26      0.81 o 
 -10   8  11       57.64       64.08      4.79 o 
  -9   8  11      281.74      280.31     10.40 o 
  -8   8  11        1.23        0.70      1.17 o 
  -7   8  11       20.64       22.23      1.16 o 
  -6   8  11      262.12      281.08      4.06 o 
  -5   8  11      242.00      247.80      3.69 o 
  -4   8  11       30.90       31.97      1.20 o 
  -3   8  11        2.88        2.15      0.41 o 
  -2   8  11        0.23       -0.21      0.36 o 
  -1   8  11        8.45        9.20      0.70 o 
   0   8  11       31.80       31.11      1.36 o 
   1   8  11        5.88        5.55      1.34 o 
   2   8  11       30.99       35.16      2.16 o 
   3   8  11        6.51        6.28      1.49 o 
  -9   9  11        1.05        0.45      1.65 o 
  -8   9  11       92.17       85.52      4.99 o 
  -7   9  11        1.04        0.95      0.34 o 
  -6   9  11      183.99      188.44      3.07 o 
  -5   9  11       68.45       74.81      1.75 o 
  -4   9  11      261.56      255.60      3.14 o 
  -3   9  11       15.80       16.90      0.86 o 
  -2   9  11        0.04       -0.28      0.38 o 
  -1   9  11        0.50        1.34      0.49 o 
   0   9  11      178.42      181.38      3.15 o 
   1   9  11      206.88      209.90      4.68 o 
   2   9  11        0.08        0.11      0.80 o 
  -9  10  11      344.98      362.71     12.57 o 
  -8  10  11      208.79      225.73      8.89 o 
  -7  10  11        0.29       -0.06      0.32 o 
  -6  10  11      252.16      258.04      3.87 o 
  -5  10  11      422.82      433.38      5.16 o 
  -4  10  11       37.06       37.84      1.05 o 
  -3  10  11        1.26        0.98      0.41 o 
  -2  10  11        0.30        0.45      0.43 o 
  -1  10  11        3.32        4.07      0.61 o 
   0  10  11        0.01       -0.18      0.46 o 
   1  10  11       15.31       18.12      1.57 o 
   2  10  11        0.78        2.83      1.73 o 
  -9  11  11      159.01      179.55      8.14 o 
  -8  11  11      112.30      127.21      4.14 o 
  -7  11  11       15.89       18.62      1.20 o 
  -6  11  11       22.85       26.75      1.12 o 
  -5  11  11      238.64      247.16      3.42 o 
  -4  11  11      208.87      203.67      2.74 o 
  -3  11  11        1.59        1.72      0.46 o 
  -2  11  11       21.77       26.80      1.14 o 
  -1  11  11        0.22        0.51      0.69 o 
   0  11  11        0.87        0.62      0.63 o 
   1  11  11       28.30       26.12      1.80 o 
   2  11  11       15.33       15.39      1.54 o 
  -9  12  11        0.03       -0.37      1.46 o 
  -8  12  11       13.20       13.71      1.65 o 
  -7  12  11       98.16       91.33      2.68 o 
  -6  12  11       13.49       11.84      0.98 o 
  -5  12  11       13.71       15.13      0.79 o 
  -4  12  11        6.02        4.21      0.59 o 
  -3  12  11       10.84       10.30      0.76 o 
  -2  12  11        4.22        4.74      0.64 o 
  -1  12  11        0.95        0.47      0.71 o 
   0  12  11        1.83        2.06      0.69 o 
   1  12  11        3.23        3.44      1.62 o 
   2  12  11       60.62       62.50      3.15 o 
  -8  13  11       68.83       68.67      3.07 o 
  -7  13  11      109.45      102.98      2.28 o 
  -6  13  11       81.06       79.01      1.72 o 
  -5  13  11        0.55        0.72      0.40 o 
  -4  13  11      280.21      277.99      3.81 o 
  -3  13  11       42.66       40.59      1.26 o 
  -2  13  11        2.82        2.61      0.57 o 
  -1  13  11        0.49       -0.22      0.46 o 
   0  13  11       11.54       11.92      1.14 o 
   1  13  11        0.02        0.27      1.35 o 
  -8  14  11       43.58       45.68      2.84 o 
  -7  14  11        1.10        0.36      0.51 o 
  -6  14  11        0.88        0.42      0.46 o 
  -5  14  11       15.89       16.93      0.86 o 
  -4  14  11        0.70        0.18      0.47 o 
  -3  14  11       53.57       55.40      1.48 o 
  -2  14  11        0.16        0.36      0.48 o 
  -1  14  11       29.60       25.81      1.22 o 
   0  14  11       49.95       49.94      2.98 o 
   1  14  11       67.00       69.35      4.69 o 
  -7  15  11       13.06       12.02      0.95 o 
  -6  15  11       10.43        9.98      0.83 o 
  -5  15  11        2.91        3.34      0.56 o 
  -4  15  11       15.92       15.41      0.93 o 
  -3  15  11        0.20        0.23      0.47 o 
  -2  15  11       32.59       36.88      1.36 o 
  -1  15  11       10.63        8.86      0.92 o 
   0  15  11       12.86       13.16      1.64 o 
  -7  16  11        2.32        2.33      0.67 o 
  -6  16  11        0.91        0.99      0.55 o 
  -5  16  11       18.38       18.40      0.93 o 
  -4  16  11       20.25       23.22      1.42 o 
  -3  16  11       13.09       12.80      0.89 o 
  -2  16  11       73.02       80.59      2.17 o 
  -1  16  11        0.72        0.46      0.55 o 
   0  16  11        1.29        1.41      0.88 o 
  -6  17  11        0.36        0.13      0.51 o 
  -5  17  11        0.37       -0.07      0.44 o 
  -4  17  11        7.29        5.98      0.71 o 
  -3  17  11        3.83        2.88      1.02 o 
  -2  17  11      114.60      122.51      2.61 o 
  -1  17  11       26.04       27.07      2.17 o 
  -5  18  11        0.15        0.26      0.52 o 
  -4  18  11        0.43        0.24      0.51 o 
  -3  18  11       10.98       11.83      0.90 o 
  -2  18  11       10.41       10.06      1.01 o 
 -10   0  12      118.89      125.82      6.27 o 
  -9   0  12      171.00      171.23      7.11 o 
  -8   0  12       11.53       11.66      1.98 o 
  -7   0  12       12.67       12.16      1.03 o 
  -6   0  12       45.51       43.13      2.36 o 
  -5   0  12       52.16       53.88      2.04 o 
  -4   0  12       19.75       21.10      2.08 o 
  -3   0  12       94.47       95.99      2.33 o 
  -2   0  12        3.26        2.62      0.75 o 
  -1   0  12        1.30        0.71      0.57 o 
   0   0  12      136.85      117.70      5.57 o 
   1   0  12       12.09       15.04      2.51 o 
   2   0  12      130.58      140.89      6.83 o 
 -10   1  12       67.17       73.46      7.54 o 
  -9   1  12       25.79       26.91      2.17 o 
  -8   1  12        0.36        0.72      0.78 o 
  -7   1  12       32.63       37.85      1.13 o 
  -6   1  12       26.29       28.48      1.37 o 
  -5   1  12        6.67        8.58      0.71 o 
  -4   1  12        0.02       -0.18      0.36 o 
  -3   1  12        6.05        4.98      0.52 o 
  -2   1  12       35.46       29.14      1.10 o 
  -1   1  12        1.68        0.80      0.40 o 
   0   1  12        6.57        8.71      1.83 o 
   1   1  12        5.76        5.48      2.70 o 
   2   1  12        1.49        2.36      2.10 o 
 -10   2  12        7.93       10.08      1.61 o 
  -9   2  12       30.26       33.83      2.43 o 
  -8   2  12        9.21        8.15      2.41 o 
  -7   2  12       21.93       20.12      1.24 o 
  -6   2  12        1.37        0.76      0.53 o 
  -5   2  12        4.02        3.37      0.57 o 
  -4   2  12      129.58      130.32      2.56 o 
  -3   2  12      122.14      125.70      1.94 o 
  -2   2  12        8.06        9.63      0.74 o 
  -1   2  12        2.53        3.05      0.79 o 
   0   2  12      112.16      105.05      3.70 o 
   1   2  12        0.92       -0.28      0.87 o 
   2   2  12        0.55        1.22      1.04 o 
 -10   3  12       39.22       41.63      2.57 o 
  -9   3  12        1.80        0.82      1.28 o 
  -8   3  12       34.42       34.17      2.32 o 
  -7   3  12       37.62       36.96      1.10 o 
  -6   3  12       18.34       21.85      1.41 o 
  -5   3  12      266.79      255.78      3.37 o 
  -4   3  12      140.54      144.66      2.32 o 
  -3   3  12      101.78       99.52      2.01 o 
  -2   3  12       20.59       13.82      0.93 o 
  -1   3  12        1.01        0.52      0.40 o 
   0   3  12       10.75        8.15      1.34 o 
   1   3  12       50.14       56.85      7.32 o 
   2   3  12        0.53        1.11      1.03 o 
 -10   4  12        0.10       -1.20      1.20 o 
  -9   4  12        0.89        0.65      1.43 o 
  -8   4  12      172.01      167.88      7.01 o 
  -7   4  12       35.10       40.91      1.17 o 
  -6   4  12        0.97        0.98      0.56 o 
  -5   4  12      131.57      129.98      2.15 o 
  -4   4  12      436.81      451.46      5.25 o 
  -3   4  12       68.97       66.95      1.49 o 
  -2   4  12        1.29        1.55      0.46 o 
  -1   4  12      196.97      189.72      3.02 o 
   0   4  12        1.68        0.40      0.80 o 
   1   4  12       36.83       40.40      2.43 o 
   2   4  12       38.07       37.24      2.77 o 
 -10   5  12      126.63      133.34      5.37 o 
  -9   5  12       22.28       23.08      2.11 o 
  -8   5  12        0.57       -0.53      0.76 o 
  -7   5  12        2.11        2.20      0.46 o 
  -6   5  12        0.40        0.28      0.66 o 
  -5   5  12        0.91        0.08      0.39 o 
  -4   5  12       97.25       95.85      1.83 o 
  -3   5  12        1.36        1.01      0.42 o 
  -2   5  12        0.87        1.02      0.52 o 
  -1   5  12       69.54       63.84      1.54 o 
   0   5  12        7.47        8.60      2.12 o 
   1   5  12       47.50       48.09      2.68 o 
   2   5  12       32.30       31.06      2.62 o 
 -10   6  12      292.40      320.37     17.48 o 
  -9   6  12      339.66      352.17      8.20 o 
  -8   6  12       34.70       33.77      2.18 o 
  -7   6  12        6.83       10.21      1.22 o 
  -6   6  12      788.76      791.53     10.69 o 
  -5   6  12       13.52       14.08      0.81 o 
  -4   6  12        0.03       -0.25      0.38 o 
  -3   6  12        9.83       11.29      0.73 o 
  -2   6  12      144.75      142.25      2.94 o 
  -1   6  12       22.55       19.42      1.73 o 
   0   6  12       53.85       56.08      3.10 o 
   1   6  12      171.31      169.32      7.53 o 
   2   6  12      129.59      140.00      4.87 o 
  -9   7  12      101.24      110.09      5.93 o 
  -8   7  12        2.86        2.71      1.47 o 
  -7   7  12        1.87        0.92      0.44 o 
  -6   7  12       36.06       32.51      1.73 o 
  -5   7  12      335.15      338.84      4.24 o 
  -4   7  12       31.56       32.35      1.08 o 
  -3   7  12        5.92        6.76      0.66 o 
  -2   7  12       76.24       70.90      1.95 o 
  -1   7  12       45.39       43.34      1.39 o 
   0   7  12      341.99      329.51      7.65 o 
   1   7  12       50.46       55.11      2.89 o 
   2   7  12       12.48       12.52      1.45 o 
  -9   8  12        4.13        4.08      1.90 o 
  -8   8  12        9.15        8.67      2.13 o 
  -7   8  12       22.53       20.21      0.97 o 
  -6   8  12       53.93       53.23      1.67 o 
  -5   8  12       31.57       33.74      1.12 o 
  -4   8  12      140.56      136.66      2.32 o 
  -3   8  12        8.48        8.49      0.73 o 
  -2   8  12       49.88       45.83      1.98 o 
  -1   8  12        0.01       -0.34      0.40 o 
   0   8  12      113.31      120.13      4.12 o 
   1   8  12       11.60       12.93      1.38 o 
   2   8  12        8.39       10.79      1.75 o 
  -9   9  12       40.63       36.50      3.99 o 
  -8   9  12       15.37       15.43      2.61 o 
  -7   9  12       17.87       16.36      0.85 o 
  -6   9  12       10.79        8.57      0.84 o 
  -5   9  12        1.05        0.76      0.70 o 
  -4   9  12       67.81       73.59      1.64 o 
  -3   9  12      239.47      246.79      3.16 o 
  -2   9  12       25.85       25.35      1.23 o 
  -1   9  12        7.14        7.59      0.76 o 
   0   9  12       34.72       35.76      3.69 o 
   1   9  12        8.61       10.24      1.34 o 
  -9  10  12       56.67       68.00      4.87 o 
  -8  10  12        0.05       -1.19      1.19 o 
  -7  10  12       65.23       65.72      1.57 o 
  -6  10  12      110.57      110.40      3.63 o 
  -5  10  12       19.64       20.30      0.99 o 
  -4  10  12       36.14       36.29      1.08 o 
  -3  10  12       11.48       12.19      0.75 o 
  -2  10  12       65.16       65.75      1.94 o 
  -1  10  12        7.88        8.21      0.84 o 
   0  10  12      171.96      174.45      7.43 o 
   1  10  12        3.14        1.81      0.90 o 
  -8  11  12        0.05       -0.38      1.33 o 
  -7  11  12       26.86       27.17      1.05 o 
  -6  11  12        5.12        1.69      0.80 o 
  -5  11  12      168.44      166.35      3.04 o 
  -4  11  12       12.67       12.91      0.76 o 
  -3  11  12      171.78      170.80      2.75 o 
  -2  11  12        4.97        6.58      0.80 o 
  -1  11  12       18.13       18.11      1.31 o 
   0  11  12      155.88      156.04      7.02 o 
   1  11  12       81.34       94.74      5.57 o 
  -8  12  12       67.24       66.84      3.05 o 
  -7  12  12       10.89       12.15      0.77 o 
  -6  12  12      332.23      355.71      5.73 o 
  -5  12  12       11.97        9.60      0.77 o 
  -4  12  12       23.88       22.30      0.97 o 
  -3  12  12      138.19      142.46      2.50 o 
  -2  12  12        3.75        5.39      0.77 o 
  -1  12  12      122.65      119.65      3.44 o 
   0  12  12      130.06      137.07      6.61 o 
  -8  13  12        1.17        0.92      1.14 o 
  -7  13  12        2.16        1.98      0.52 o 
  -6  13  12        5.05        5.74      0.83 o 
  -5  13  12        0.21        0.01      0.46 o 
  -4  13  12       94.84       91.11      1.77 o 
  -3  13  12       36.36       40.76      1.32 o 
  -2  13  12        6.57        5.18      0.75 o 
  -1  13  12       81.70       81.34      2.23 o 
   0  13  12      127.03      133.82      6.66 o 
  -7  14  12       69.32       72.54      2.20 o 
  -6  14  12       23.08       20.32      1.27 o 
  -5  14  12       99.55       98.38      1.85 o 
  -4  14  12       72.64       66.35      1.53 o 
  -3  14  12       41.67       41.70      1.34 o 
  -2  14  12       42.87       46.41      1.71 o 
  -1  14  12      101.34      102.68      2.34 o 
  -7  15  12       36.27       40.79      2.44 o 
  -6  15  12       47.83       44.72      1.68 o 
  -5  15  12       46.22       48.38      1.32 o 
  -4  15  12      141.35      142.36      2.36 o 
  -3  15  12        4.00        3.18      0.60 o 
  -2  15  12       14.17       16.73      1.06 o 
  -1  15  12       23.52       24.62      1.35 o 
  -6  16  12        6.85        6.35      0.86 o 
  -5  16  12        0.53       -0.36      0.44 o 
  -4  16  12       68.86       68.70      1.75 o 
  -3  16  12        1.27        1.27      0.56 o 
  -2  16  12        4.92        4.85      0.79 o 
 -10   1  13      179.35      194.76      5.73 o 
  -9   1  13        2.67        1.58      1.97 o 
  -8   1  13       62.15       63.57      2.72 o 
  -7   1  13       16.36       17.27      1.53 o 
  -6   1  13       20.29       19.43      1.36 o 
  -5   1  13      498.64      512.17      6.52 o 
  -4   1  13       30.78       29.06      1.17 o 
  -3   1  13       80.77       77.56      1.53 o 
  -2   1  13        7.51        6.63      0.68 o 
  -1   1  13      195.06      190.36      3.01 o 
   0   1  13        8.67        9.62      1.46 o 
   1   1  13        0.41       -0.88      0.89 o 
 -10   2  13      140.40      147.56      7.09 o 
  -9   2  13        7.44        6.17      1.29 o 
  -8   2  13       17.57       20.40      1.82 o 
  -7   2  13       91.77      101.19      2.57 o 
  -6   2  13        8.33        7.60      0.98 o 
  -5   2  13      154.13      158.73      2.81 o 
  -4   2  13      236.33      242.02      3.36 o 
  -3   2  13        1.03        0.74      0.61 o 
  -2   2  13       55.85       52.90      1.61 o 
  -1   2  13        4.20        4.48      0.56 o 
   0   2  13        2.86        1.77      1.01 o 
   1   2  13        0.78       -0.09      1.21 o 
 -10   3  13        3.55        2.88      1.22 o 
  -9   3  13       74.32       77.23      3.24 o 
  -8   3  13       21.91       28.34      2.10 o 
  -7   3  13        0.00       -0.49      0.49 o 
  -6   3  13      180.27      184.99      4.17 o 
  -5   3  13        0.06       -0.46      0.46 o 
  -4   3  13      217.46      225.91      3.26 o 
  -3   3  13        0.44        0.53      0.41 o 
  -2   3  13        1.26        1.03      0.46 o 
  -1   3  13      140.71      138.90      2.44 o 
   0   3  13       48.91       46.36      2.64 o 
   1   3  13       20.73       18.31      2.01 o 
  -9   4  13       38.03       35.47      2.39 o 
  -8   4  13       20.27       21.25      1.86 o 
  -7   4  13       73.21       77.34      2.21 o 
  -6   4  13       12.56       14.02      1.21 o 
  -5   4  13      128.80      133.41      2.44 o 
  -4   4  13        3.20        5.20      0.59 o 
  -3   4  13        1.65        1.92      0.48 o 
  -2   4  13       35.98       34.88      1.35 o 
  -1   4  13       15.95       18.55      0.88 o 
   0   4  13      310.21      316.72      7.67 o 
   1   4  13        3.70        3.07      1.19 o 
  -9   5  13       85.07       77.72      3.27 o 
  -8   5  13       59.09       65.48      1.70 o 
  -7   5  13      104.99      110.35      2.74 o 
  -6   5  13       88.54       86.16      2.61 o 
  -5   5  13        1.24        1.17      0.47 o 
  -4   5  13       39.43       35.72      1.16 o 
  -3   5  13        0.34       -0.46      0.46 o 
  -2   5  13        0.42        0.84      0.51 o 
  -1   5  13       11.71       14.38      0.82 o 
   0   5  13       12.06        8.77      1.57 o 
   1   5  13        0.03       -0.26      0.94 o 
  -9   6  13      240.28      243.42      9.33 o 
  -8   6  13        9.25        6.69      0.95 o 
  -7   6  13       30.80       26.11      2.07 o 
  -6   6  13       67.17       68.86      2.32 o 
  -5   6  13       32.72       36.33      1.16 o 
  -4   6  13       10.72        9.85      0.76 o 
  -3   6  13        3.00        1.88      0.51 o 
  -2   6  13        0.01       -0.45      0.45 o 
  -1   6  13       33.82       36.66      1.28 o 
   0   6  13      302.72      301.98      7.46 o 
   1   6  13        2.29        2.80      1.13 o 
  -9   7  13        0.00        0.81      1.66 o 
  -8   7  13        3.44        2.57      0.63 o 
  -7   7  13       14.03       13.07      1.05 o 
  -6   7  13      102.39      110.52      2.58 o 
  -5   7  13        0.16        0.04      0.42 o 
  -4   7  13      186.64      187.17      2.89 o 
  -3   7  13      286.37      286.68      3.87 o 
  -2   7  13        1.06        0.89      0.54 o 
  -1   7  13       13.91       13.05      0.85 o 
   0   7  13      240.27      242.54      7.76 o 
   1   7  13        0.37        0.23      1.53 o 
  -9   8  13       77.73       80.28      5.14 o 
  -8   8  13       16.09       14.66      1.11 o 
  -7   8  13       43.35       45.42      1.68 o 
  -6   8  13      162.31      160.54      3.28 o 
  -5   8  13       17.84       15.61      1.04 o 
  -4   8  13       23.01       23.48      1.08 o 
  -3   8  13       22.69       16.81      0.94 o 
  -2   8  13       48.03       43.67      1.97 o 
  -1   8  13      108.69      105.98      2.24 o 
   0   8  13      165.15      179.16      7.85 o 
  -9   9  13       51.64       48.57      4.08 o 
  -8   9  13        3.92        3.15      0.71 o 
  -7   9  13        0.27        0.47      0.53 o 
  -6   9  13        4.19        3.66      0.94 o 
  -5   9  13       58.86       61.77      1.55 o 
  -4   9  13        0.07        0.12      0.45 o 
  -3   9  13       30.91       31.83      1.08 o 
  -2   9  13       13.83       13.59      1.54 o 
  -1   9  13        4.73        4.68      0.87 o 
   0   9  13       85.97       94.04      5.54 o 
  -8  10  13       10.34       11.87      1.06 o 
  -7  10  13        9.54       10.21      0.85 o 
  -6  10  13      102.71      102.39      2.22 o 
  -5  10  13       31.80       30.46      1.17 o 
  -4  10  13        1.73        0.87      0.74 o 
  -3  10  13       17.80       15.44      0.93 o 
  -2  10  13        0.00       -0.37      0.48 o 
  -1  10  13       16.70       19.55      0.96 o 
   0  10  13       34.49       37.96      4.01 o 
  -7  11  13      106.67      114.17      2.51 o 
  -6  11  13      107.89      103.76      2.26 o 
  -5  11  13        4.99        5.31      0.66 o 
  -4  11  13        0.66        1.25      0.46 o 
  -3  11  13       20.71       19.78      1.14 o 
  -2  11  13       25.07       28.18      1.35 o 
  -1  11  13        1.97        1.70      0.76 o 
  -7  12  13       13.96       15.54      1.04 o 
  -6  12  13       61.97       63.24      1.76 o 
  -5  12  13        5.18        5.33      0.68 o 
  -4  12  13        5.00        4.40      0.63 o 
  -3  12  13       31.52       32.96      1.88 o 
  -2  12  13        0.75        0.56      0.97 o 
  -1  12  13       24.46       25.71      1.67 o 
  -7  13  13       55.81       47.15      1.55 o 
  -6  13  13       63.04       62.80      1.78 o 
  -5  13  13        9.70       10.59      0.95 o 
  -4  13  13      148.64      145.87      2.39 o 
  -3  13  13       44.40       46.67      2.08 o 
  -2  13  13        9.98        7.97      0.90 o 
  -6  14  13        0.00       -0.41      0.53 o 
  -5  14  13       37.50       35.49      1.47 o 
  -4  14  13       75.46       74.42      1.67 o 
  -3  14  13       35.88       37.43      1.48 o 
  -2  14  13        0.02        0.44      0.73 o 
  -5  15  13       21.47       16.69      1.13 o 
  -4  15  13        0.01       -0.03      0.51 o 
  -8   0  14      451.62      484.94     10.98 o 
  -7   0  14      284.86      289.47      7.96 o 
  -6   0  14       12.41       12.46      1.28 o 
  -5   0  14      252.63      272.22      6.20 o 
  -4   0  14       17.59       14.71      1.38 o 
  -3   0  14       21.87       20.17      2.01 o 
  -2   0  14      166.45      187.46      5.33 o 
  -1   0  14      142.55      144.72      4.73 o 
   0   0  14        0.57        0.87      1.54 o 
  -8   1  14       36.34       33.68      1.22 o 
  -7   1  14       52.22       59.76      2.95 o 
  -6   1  14        2.64        3.14      0.62 o 
  -5   1  14        1.22        0.55      0.56 o 
  -4   1  14        0.57       -0.30      0.48 o 
  -3   1  14       11.89       14.27      1.27 o 
  -2   1  14      132.86      130.07      2.58 o 
  -1   1  14       43.88       43.62      1.37 o 
   0   1  14        3.96        3.49      1.26 o 
  -8   2  14        0.00        0.18      0.66 o 
  -7   2  14       22.52       23.35      1.33 o 
  -6   2  14        7.32        6.28      0.89 o 
  -5   2  14       82.94       87.29      2.77 o 
  -4   2  14      101.92      105.60      2.25 o 
  -3   2  14        3.83        3.79      0.64 o 
  -2   2  14        3.76        5.14      0.67 o 
  -1   2  14      165.74      167.14      3.77 o 
   0   2  14       15.10       13.67      2.76 o 
  -8   3  14       84.95       82.91      1.95 o 
  -7   3  14       56.13       55.48      1.98 o 
  -6   3  14       32.29       32.84      1.48 o 
  -5   3  14      204.79      208.37      3.45 o 
  -4   3  14       27.58       29.38      1.16 o 
  -3   3  14        4.50        4.09      0.63 o 
  -2   3  14       32.94       32.83      1.58 o 
  -1   3  14      168.16      180.03      3.57 o 
   0   3  14      102.80       98.03      3.99 o 
  -8   4  14        0.03       -0.43      0.82 o 
  -7   4  14       21.30       24.87      1.38 o 
  -6   4  14      122.39      128.20      2.87 o 
  -5   4  14       22.19       20.13      1.13 o 
  -4   4  14        5.91        4.73      0.62 o 
  -3   4  14        1.05        0.57      0.50 o 
  -2   4  14       10.55       12.30      0.95 o 
  -1   4  14      217.88      216.90      4.08 o 
   0   4  14       54.55       51.46      2.95 o 
  -8   5  14        0.98        0.97      0.67 o 
  -7   5  14       11.57       12.42      2.66 o 
  -6   5  14       20.90       19.26      1.23 o 
  -5   5  14      171.80      169.77      3.03 o 
  -4   5  14       45.64       49.54      1.51 o 
  -3   5  14       25.53       19.99      1.11 o 
  -2   5  14       39.11       42.34      2.57 o 
  -1   5  14       29.96       30.93      1.57 o 
   0   5  14        4.49        5.00      1.38 o 
  -8   6  14        2.56        1.65      0.77 o 
  -7   6  14        0.77        0.88      0.61 o 
  -6   6  14       62.58       62.64      3.47 o 
  -5   6  14        1.56        0.57      0.50 o 
  -4   6  14        8.22        7.79      0.73 o 
  -3   6  14       26.11       28.94      1.26 o 
  -2   6  14        0.66        0.57      0.56 o 
  -1   6  14       29.41       36.41      3.04 o 
   0   6  14       70.70       76.21      4.92 o 
  -8   7  14        0.69        1.30      0.73 o 
  -7   7  14        0.37        0.02      0.55 o 
  -6   7  14        0.01        0.20      0.56 o 
  -5   7  14        5.83        5.77      0.67 o 
  -4   7  14       19.60       20.04      1.21 o 
  -3   7  14       28.11       28.97      1.27 o 
  -2   7  14        5.01        4.13      0.69 o 
  -1   7  14       91.41       96.48      2.80 o 
  -8   8  14        6.08        7.90      1.08 o 
  -7   8  14        0.25        0.67      0.62 o 
  -6   8  14       51.96       54.48      1.83 o 
  -5   8  14       47.83       50.44      1.44 o 
  -4   8  14      162.49      167.88      2.80 o 
  -3   8  14        1.31        0.79      0.54 o 
  -2   8  14       16.50       13.12      1.34 o 
  -1   8  14       90.29       91.52      2.72 o 
  -8   9  14        0.98        0.45      0.74 o 
  -7   9  14        3.40        2.58      0.88 o 
  -6   9  14       29.05       31.28      1.31 o 
  -5   9  14        2.17        2.34      0.57 o 
  -4   9  14        7.43        7.39      0.96 o 
  -3   9  14        7.59        8.44      0.84 o 
  -2   9  14       22.37       22.69      1.24 o 
  -1   9  14        7.94        9.05      1.03 o 
  -7  10  14        0.01        0.17      0.61 o 
  -6  10  14       29.33       28.69      1.29 o 
  -5  10  14       54.95       59.89      1.60 o 
  -4  10  14       21.77       19.64      1.07 o 
  -3  10  14       13.89       13.50      1.10 o 
  -2  10  14        2.60        2.47      0.64 o 
  -7  11  14        8.51        9.19      1.02 o 
  -6  11  14        0.00       -0.50      0.50 o 
  -5  11  14        5.82        3.64      0.66 o 
  -4  11  14        0.07       -0.45      0.48 o 
  -3  11  14       29.16       30.75      1.35 o 
  -2  11  14        9.01        7.96      1.65 o 
  -6  12  14       47.84       49.70      1.62 o 
  -5  12  14       69.36       66.18      1.72 o 
  -4  12  14       72.61       74.61      1.84 o 
  -3  12  14        1.89        1.20      0.61 o 
  -8   1  15        1.00        0.30      0.84 o 
  -7   1  15       29.94       30.13      1.56 o 
  -6   1  15        5.07        3.64      0.67 o 
  -5   1  15      316.05      320.39      4.76 o 
  -4   1  15       32.91       33.53      1.63 o 
  -3   1  15        0.26       -0.18      0.56 o 
  -2   1  15       95.39       95.33      2.29 o 
  -1   1  15       44.11       49.94      2.94 o 
  -8   2  15       48.58       52.44      1.69 o 
  -7   2  15       53.85       56.31      2.46 o 
  -6   2  15        8.46        8.16      0.82 o 
  -5   2  15       27.91       31.84      1.36 o 
  -4   2  15        2.68        1.89      0.60 o 
  -3   2  15        6.58        7.28      0.88 o 
  -2   2  15       66.67       73.63      1.99 o 
  -1   2  15      174.95      198.07      5.86 o 
  -8   3  15        2.29        2.95      0.65 o 
  -7   3  15       20.82       21.67      2.70 o 
  -6   3  15        1.90        0.70      0.55 o 
  -5   3  15       94.74       99.47      2.28 o 
  -4   3  15        6.11        5.14      0.73 o 
  -3   3  15        4.86        3.98      0.76 o 
  -2   3  15       13.80       14.15      1.03 o 
  -1   3  15        1.43        1.55      1.65 o 
  -8   4  15       52.88       52.87      1.72 o 
  -7   4  15        0.52        0.87      0.67 o 
  -6   4  15       48.41       49.26      1.57 o 
  -5   4  15       62.49       68.29      1.86 o 
  -4   4  15       64.00       72.93      2.01 o 
  -3   4  15       29.96       29.17      1.41 o 
  -2   4  15      362.52      380.69      5.96 o 
  -8   5  15       51.83       58.41      1.79 o 
  -7   5  15        2.65        2.78      0.81 o 
  -6   5  15        5.25        4.24      0.72 o 
  -5   5  15        7.89        6.80      0.80 o 
  -4   5  15        2.77        3.69      0.62 o 
  -3   5  15        0.19       -0.09      0.53 o 
  -2   5  15        2.95        2.20      0.65 o 
  -8   6  15        4.97        4.42      0.70 o 
  -7   6  15       41.22       41.37      1.81 o 
  -6   6  15       45.23       43.75      1.63 o 
  -5   6  15        8.31        7.46      0.82 o 
  -4   6  15       34.62       33.22      1.69 o 
  -3   6  15       15.33       13.39      1.10 o 
  -2   6  15       33.40       32.66      1.56 o 
  -7   7  15       15.48       12.33      1.18 o 
  -6   7  15       31.63       35.49      1.39 o 
  -5   7  15       22.78       23.65      1.15 o 
  -4   7  15        3.38        2.21      0.59 o 
  -3   7  15       41.03       44.87      1.71 o 
  -2   7  15       40.93       43.95      1.52 o 
  -7   8  15       22.79       21.27      1.49 o 
  -6   8  15       31.75       33.49      1.38 o 
  -5   8  15        0.32       -0.42      0.49 o 
  -4   8  15        3.29        3.28      0.61 o 
  -3   8  15       39.24       44.45      1.72 o 
  -6   9  15      131.89      134.67      2.73 o 
  -5   9  15        0.30       -0.48      0.48 o 
  -4   9  15        8.00        8.83      0.80 o 
  -3   9  15       21.88       19.24      2.95 o 
  -5  10  15        5.07        5.65      0.72 o 
  -7   0  16       15.18       13.90      1.86 o 
  -6   0  16      401.27      414.14      8.21 o 
  -5   0  16        0.00        0.65      1.01 o 
  -4   0  16        6.78        7.76      1.19 o 
  -3   0  16      131.19      131.23      4.76 o 
  -7   1  16        0.47       -0.27      0.65 o 
  -6   1  16       33.28       33.34      1.48 o 
  -5   1  16       58.79       60.41      1.82 o 
  -4   1  16        3.25        3.07      0.66 o 
  -7   2  16       18.69       19.19      1.49 o 
  -6   2  16      128.62      125.58      2.65 o 
  -5   2  16       12.76       12.96      1.05 o 
  -4   2  16        0.34       -0.50      0.50 o 
  -6   3  16        1.73        0.39      0.61 o 
  -5   3  16       28.42       24.47      1.68 o 
  -4   3  16       32.28       28.69      1.32 o 
  -6   4  16        1.70        1.58      0.77 o 
  -5   4  16        0.00        0.35      0.57 o 
  -4   4  16        2.19        2.03      0.64 o 
  -6   5  16        0.33       -0.40      0.55 o 
  -5   5  16       13.92       12.63      1.02 o 
                                                 
